# Supplementary material for: (1E,2E)-1,2-Bis(2,2-diphenyl­hydrazin-1-yl­idene)ethane
Source: Acta Crystallogr Sect E Struct Rep Online. 2010 Aug 18;66(Pt 9):o2349. doi: 10.1107/S1600536810032198 (PMC3007945; doi:10.1107/S1600536810032198)
Supplement: Supplementary file 1 [file e-66-o2349-sup1.cif]

##############################################################################
###                                                                        ###
###        Electronic paper (Acta Crystallographica Section E)             ###
###                                                                        ###
##############################################################################
#                                                                            #
# This CIF contains the data in a paper accepted for publication in Acta     #
# Crystallographica Section E. It conforms to the requirements of Notes      #
# for Authors for Section E, and has been peer reviewed under the auspices   #
# of the IUCr Commission on Journals.                                        #
#                                                                            #
# Full details of the Crystallographic Information File format               #
# are given in the paper "The Crystallographic Information File (CIF):       #
# a New Standard Archive File for Crystallography" by S. R. Hall, F. H.      #
# Allen and I. D. Brown [Acta Cryst. (1991), A47, 655-685].                  #
#                                                                            #
# The current version of the core CIF dictionary is obtainable from          #
# ftp://ftp.iucr.org/pub/cif_core.dic. The current version number is 2.4.    #
#                                                                            #
# Software is freely available for graphical display of the structure(s) in  #
# this CIF.  For information consult the CIF home page http://www.iucr.org/  #
# cif/home.html                                                              #
#                                                                            #
# This file may be used for bona fide research purposes within the           #
# scientific community so long as proper attribution is given to the journal # 
# article from which it was obtained.                                        #
#                                                                            #
##############################################################################
                                             
data_I
_audit_creation_method     'WinGX routine CIF_UPDATE'
_audit_conform_dict_name     cif_core.dic
_audit_conform_dict_version     2.4
_chemical_name_systematic
;
(1<i>E</i>,2<i>E</i>)-1,2-Bis(2,2-diphenylhydrazin-1-ylidene)ethane
;
_chemical_formula_moiety     'C26 H22 N4'
_chemical_formula_sum     'C26 H22 N4'
_chemical_formula_iupac     'C26 H22 N4'
_chemical_formula_weight     390.48
_space_group_crystal_system     monoclinic
_space_group_name_H-M_alt     'P 21/n'
_space_group_name_Hall     '-P 2yn'
loop_
    _space_group_symop_operation_xyz
    'x, y, z'
    '-x+1/2, y+1/2, -z+1/2'
    '-x, -y, -z'
    'x-1/2, -y-1/2, z-1/2'
_cell_length_a     12.2210(19)
_cell_length_b     5.6120(10)
_cell_length_c     15.731(3)
_cell_angle_alpha     90
_cell_angle_beta     103.924(16)
_cell_angle_gamma     90
_cell_volume     1047.2(3)
_cell_formula_units_Z     2
_cell_measurement_reflns_used     864
_cell_measurement_theta_min     3.7186
_cell_measurement_theta_max     67.9716
_cell_measurement_temperature     298(2)
_exptl_crystal_description     prism
_exptl_crystal_colour     colourless
_exptl_crystal_size_max     0.1928
_exptl_crystal_size_mid     0.1057
_exptl_crystal_size_min     0.0471
_exptl_crystal_density_diffrn     1.238
_exptl_crystal_density_method     'not measured'
_exptl_crystal_F_000     412
loop_
    _exptl_crystal_face_index_h
    _exptl_crystal_face_index_k
    _exptl_crystal_face_index_l
    _exptl_crystal_face_perp_dist
    -1 0 1 0.0235
    1 0 2 0.0529
    -1 0 -2 0.0529
    1 0 -1 0.0235
    0 -1 0 0.0963
    0 1 0 0.0963
_exptl_absorpt_coefficient_mu     0.581
_exptl_absorpt_correction_type     analytical
_exptl_absorpt_process_details     '(CrysAlis Pro; Oxford Diffraction, 2010)'
_exptl_absorpt_correction_T_min     0.978
_exptl_absorpt_correction_T_max     0.993
_exptl_special_details
;
;
_diffrn_ambient_temperature     298(2)
_diffrn_radiation_type     CuK\a
_diffrn_radiation_wavelength     1.5418
_diffrn_radiation_monochromator     graphite
_diffrn_measurement_device_type     'Oxford Xcalibur Atlas Gemini'
_diffrn_measurement_method     \w
_diffrn_detector_area_resol_mean     10.4685
_diffrn_reflns_number     3621
_diffrn_reflns_av_R_equivalents     0.0377
_diffrn_reflns_theta_min     4.13
_diffrn_reflns_theta_max     68.16
_diffrn_reflns_theta_full     68.16
_diffrn_measured_fraction_theta_max     0.991
_diffrn_measured_fraction_theta_full     0.991
_diffrn_reflns_limit_h_min     -14
_diffrn_reflns_limit_h_max     14
_diffrn_reflns_limit_k_min     -4
_diffrn_reflns_limit_k_max     6
_diffrn_reflns_limit_l_min     -18
_diffrn_reflns_limit_l_max     10
_refine_special_details
;
Refinement of <i>F</i>^2^ against ALL reflections. The weighted <i>R</i>-factor
<i>wR</i> and goodness of fit <i>S</i> are based on <i>F</i>^2^, conventional
<i>R</i>-factors <i>R</i> are based on <i>F</i>, with <i>F</i> set to zero for
negative <i>F</i>^2^. The threshold expression of <i>F</i>^2^ >
2\s(<i>F</i>^2^) is used only for calculating <i>R</i>-factors(gt) <i>etc</i>.
and is not relevant to the choice of reflections for refinement.
<i>R</i>-factors based on <i>F</i>^2^ are statistically about twice as large
as those based on <i>F</i>, and <i>R</i>- factors based on ALL data will be
even larger.
;
_reflns_number_total     1892
_reflns_number_gt     1163
_reflns_threshold_expression     I>2\s(I)
_refine_ls_structure_factor_coef     Fsqd
_refine_ls_matrix_type     full
_refine_ls_R_factor_all     0.0875
_refine_ls_R_factor_gt     0.044
_refine_ls_wR_factor_gt     0.0959
_refine_ls_wR_factor_ref     0.1125
_refine_ls_goodness_of_fit_ref     1.006
_refine_ls_restrained_S_all     1.006
_refine_ls_number_reflns     1892
_refine_ls_number_parameters     137
_refine_ls_number_restraints     0
_refine_ls_hydrogen_treatment     constr
_refine_ls_weighting_scheme     calc
_refine_ls_weighting_details
       'calc w = 1/[\s^2^(Fo^2^)+(0.0496P)^2^+0.0674P] where P=(Fo^2^+2Fc^2^)/3'
_atom_sites_solution_hydrogens     geom
_atom_sites_solution_primary     direct
_atom_sites_solution_secondary     difmap
_refine_ls_shift/su_max     0
_refine_ls_shift/su_mean     0
_refine_diff_density_max     0.13
_refine_diff_density_min     -0.135
_refine_ls_extinction_method     'SHELXL97 (Sheldrick, 2008)'
_refine_ls_extinction_coef     0.0134(9)
_refine_ls_extinction_expression
                                    Fc^*^=kFc[1+0.001xFc^2^\l^3^/sin(2\q)]^-1/4^
loop_
    _atom_type_symbol
    _atom_type_description
    _atom_type_scat_dispersion_real
    _atom_type_scat_dispersion_imag
    _atom_type_scat_source
    C C 0.0181 0.0091 'International Tables Vol C Tables 4.2.6.8 and 6.1.1.4'
    H H 0 0 'International Tables Vol C Tables 4.2.6.8 and 6.1.1.4'
    N N 0.0311 0.018 'International Tables Vol C Tables 4.2.6.8 and 6.1.1.4'
_computing_data_collection     'CrysAlis CCD (Oxford Diffraction, 2009)'
_computing_cell_refinement     'CrysAlis RED (Oxford Diffraction, 2009)'
_computing_data_reduction     'CrysAlis RED (Oxford Diffraction, 2009)'
_computing_structure_solution     'SHELXS97 (Sheldrick, 2008)'
_computing_structure_refinement     'SHELXL97 (Sheldrick, 2008)'
_computing_molecular_graphics     'ORTEP-3 for Windows (Farrugia, 1997)'
_computing_publication_material     'WinGX (Farrugia, 1999)'
loop_
    _atom_site_type_symbol
    _atom_site_label
    _atom_site_fract_x
    _atom_site_fract_y
    _atom_site_fract_z
    _atom_site_U_iso_or_equiv
    _atom_site_adp_type
    _atom_site_calc_flag
    _atom_site_refinement_flags
    _atom_site_occupancy
    _atom_site_disorder_assembly
    _atom_site_disorder_group
    N N2 0.09341(13) 0.1892(3) 0.46419(10) 0.0451(5) Uani d . 1 . .
    N N1 0.20416(13) 0.2544(3) 0.48657(10) 0.0481(5) Uani d . 1 . .
    C C1 0.23555(16) 0.4384(4) 0.43534(12) 0.0421(5) Uani d . 1 . .
    C C13 0.05715(15) 0.0396(4) 0.51307(13) 0.0451(5) Uani d . 1 . .
    H H13 0.1046 -0.0161 0.5646 0.054 Uiso calc R 1 . .
    C C12 0.27665(18) 0.3696(4) 0.63743(14) 0.0541(6) Uani d . 1 . .
    H H12 0.2307 0.5037 0.6265 0.065 Uiso calc R 1 . .
    C C7 0.27471(15) 0.2080(4) 0.57158(12) 0.0415(5) Uani d . 1 . .
    C C6 0.16000(18) 0.6077(4) 0.39339(13) 0.0494(5) Uani d . 1 . .
    H H6 0.0859 0.6044 0.3988 0.059 Uiso calc R 1 . .
    C C2 0.34652(17) 0.4494(4) 0.42837(13) 0.0532(6) Uani d . 1 . .
    H H2 0.3988 0.3382 0.4574 0.064 Uiso calc R 1 . .
    C C5 0.1938(2) 0.7827(4) 0.34321(14) 0.0587(6) Uani d . 1 . .
    H H5 0.1422 0.8956 0.3147 0.07 Uiso calc R 1 . .
    C C8 0.33966(18) 0.0069(4) 0.58755(15) 0.0572(6) Uani d . 1 . .
    H H8 0.3374 -0.1049 0.5435 0.069 Uiso calc R 1 . .
    C C3 0.3793(2) 0.6255(4) 0.37837(15) 0.0623(7) Uani d . 1 . .
    H H3 0.4538 0.6319 0.3739 0.075 Uiso calc R 1 . .
    C C4 0.3036(2) 0.7904(4) 0.33537(15) 0.0640(7) Uani d . 1 . .
    H H4 0.3261 0.9069 0.3011 0.077 Uiso calc R 1 . .
    C C10 0.4116(2) 0.1382(6) 0.73586(17) 0.0726(8) Uani d . 1 . .
    H H10 0.4585 0.115 0.7913 0.087 Uiso calc R 1 . .
    C C9 0.40936(19) -0.0277(5) 0.67093(19) 0.0722(8) Uani d . 1 . .
    H H9 0.4544 -0.163 0.6827 0.087 Uiso calc R 1 . .
    C C11 0.3458(2) 0.3350(5) 0.71930(15) 0.0708(8) Uani d . 1 . .
    H H11 0.3473 0.4465 0.7633 0.085 Uiso calc R 1 . .
loop_
    _atom_site_aniso_label
    _atom_site_aniso_U_11
    _atom_site_aniso_U_22
    _atom_site_aniso_U_33
    _atom_site_aniso_U_12
    _atom_site_aniso_U_13
    _atom_site_aniso_U_23
    N2 0.0382(9) 0.0534(11) 0.0436(10) -0.0137(8) 0.0099(7) -0.0026(8)
    N1 0.0372(9) 0.0609(11) 0.0446(10) -0.0163(8) 0.0066(7) 0.0080(9)
    C1 0.0439(11) 0.0468(12) 0.0357(10) -0.0134(10) 0.0096(8) -0.0006(9)
    C13 0.0391(10) 0.0537(13) 0.0428(11) -0.0106(10) 0.0101(9) 0.0036(11)
    C12 0.0544(13) 0.0597(14) 0.0500(13) -0.0014(12) 0.0161(10) 0.0011(12)
    C7 0.0352(10) 0.0470(12) 0.0438(11) -0.0101(10) 0.0125(8) 0.0036(10)
    C6 0.0480(12) 0.0532(13) 0.0470(12) -0.0083(11) 0.0113(10) -0.0035(11)
    C2 0.0461(12) 0.0587(14) 0.0564(13) -0.0081(11) 0.0157(10) 0.0069(11)
    C5 0.0705(16) 0.0501(14) 0.0523(13) -0.0041(12) 0.0087(11) 0.0069(11)
    C8 0.0512(13) 0.0509(13) 0.0713(16) -0.0074(12) 0.0184(12) 0.0017(13)
    C3 0.0574(14) 0.0731(16) 0.0640(15) -0.0158(13) 0.0297(12) 0.0068(13)
    C4 0.0806(17) 0.0612(16) 0.0540(14) -0.0189(14) 0.0234(12) 0.0076(12)
    C10 0.0544(14) 0.102(2) 0.0554(16) -0.0156(16) 0.0024(12) 0.0226(16)
    C9 0.0484(13) 0.0676(17) 0.098(2) 0.0028(13) 0.0116(14) 0.0304(16)
    C11 0.0731(16) 0.092(2) 0.0463(14) -0.0098(16) 0.0125(12) -0.0014(14)
_geom_special_details
;
All s.u.'s (except the s.u. in the dihedral angle between two l.s. planes) are
estimated using the full covariance matrix. The cell s.u.'s are taken into
account individually in the estimation of s.u.'s in distances, angles and
torsion angles; correlations between s.u.'s in cell parameters are only used
when they are defined by crystal symmetry. An approximate (isotropic)
treatment of cell s.u.'s is used for estimating s.u.'s involving l.s. planes.
;
loop_
    _geom_bond_atom_site_label_1
    _geom_bond_atom_site_label_2
    _geom_bond_site_symmetry_2
    _geom_bond_distance
    _geom_bond_publ_flag
    N2 C13 . 1.287(2) ?
    N2 N1 . 1.364(2) ?
    N1 C1 . 1.418(2) ?
    N1 C7 . 1.430(2) ?
    C1 C6 . 1.377(3) ?
    C1 C2 . 1.388(3) ?
    C13 C13 3_556 1.429(4) ?
    C13 H13 . 0.93 ?
    C12 C7 . 1.373(3) ?
    C12 C11 . 1.373(3) ?
    C12 H12 . 0.93 ?
    C7 C8 . 1.368(3) ?
    C6 C5 . 1.384(3) ?
    C6 H6 . 0.93 ?
    C2 C3 . 1.381(3) ?
    C2 H2 . 0.93 ?
    C5 C4 . 1.377(3) ?
    C5 H5 . 0.93 ?
    C8 C9 . 1.395(3) ?
    C8 H8 . 0.93 ?
    C3 C4 . 1.367(3) ?
    C3 H3 . 0.93 ?
    C4 H4 . 0.93 ?
    C10 C11 . 1.354(3) ?
    C10 C9 . 1.377(4) ?
    C10 H10 . 0.93 ?
    C9 H9 . 0.93 ?
    C11 H11 . 0.93 ?
loop_
    _geom_angle_atom_site_label_1
    _geom_angle_atom_site_label_2
    _geom_angle_atom_site_label_3
    _geom_angle_site_symmetry_1
    _geom_angle_site_symmetry_3
    _geom_angle
    _geom_angle_publ_flag
    C13 N2 N1 . . 118.93(16) ?
    N2 N1 C1 . . 115.85(16) ?
    N2 N1 C7 . . 122.01(14) ?
    C1 N1 C7 . . 118.63(15) ?
    C6 C1 C2 . . 119.11(19) ?
    C6 C1 N1 . . 122.18(18) ?
    C2 C1 N1 . . 118.71(19) ?
    N2 C13 C13 . 3_556 119.0(2) ?
    N2 C13 H13 . . 120.5 ?
    C13 C13 H13 3_556 . 120.5 ?
    C7 C12 C11 . . 120.6(2) ?
    C7 C12 H12 . . 119.7 ?
    C11 C12 H12 . . 119.7 ?
    C8 C7 C12 . . 120.2(2) ?
    C8 C7 N1 . . 120.98(19) ?
    C12 C7 N1 . . 118.86(19) ?
    C1 C6 C5 . . 120.3(2) ?
    C1 C6 H6 . . 119.8 ?
    C5 C6 H6 . . 119.8 ?
    C3 C2 C1 . . 120.0(2) ?
    C3 C2 H2 . . 120 ?
    C1 C2 H2 . . 120 ?
    C4 C5 C6 . . 120.3(2) ?
    C4 C5 H5 . . 119.9 ?
    C6 C5 H5 . . 119.9 ?
    C7 C8 C9 . . 118.9(2) ?
    C7 C8 H8 . . 120.5 ?
    C9 C8 H8 . . 120.5 ?
    C4 C3 C2 . . 120.8(2) ?
    C4 C3 H3 . . 119.6 ?
    C2 C3 H3 . . 119.6 ?
    C3 C4 C5 . . 119.5(2) ?
    C3 C4 H4 . . 120.2 ?
    C5 C4 H4 . . 120.2 ?
    C11 C10 C9 . . 120.2(2) ?
    C11 C10 H10 . . 119.9 ?
    C9 C10 H10 . . 119.9 ?
    C10 C9 C8 . . 120.1(2) ?
    C10 C9 H9 . . 119.9 ?
    C8 C9 H9 . . 119.9 ?
    C10 C11 C12 . . 119.9(2) ?
    C10 C11 H11 . . 120.1 ?
    C12 C11 H11 . . 120.1 ?
loop_
    _geom_torsion_atom_site_label_1
    _geom_torsion_atom_site_label_2
    _geom_torsion_atom_site_label_3
    _geom_torsion_atom_site_label_4
    _geom_torsion_site_symmetry_1
    _geom_torsion_site_symmetry_2
    _geom_torsion_site_symmetry_3
    _geom_torsion_site_symmetry_4
    _geom_torsion
    _geom_torsion_publ_flag
    C13 N2 N1 C1 . . . . -173.48(18) ?
    C13 N2 N1 C7 . . . . -14.9(3) ?
    N2 N1 C1 C6 . . . . 26.8(3) ?
    C7 N1 C1 C6 . . . . -132.5(2) ?
    N2 N1 C1 C2 . . . . -154.06(18) ?
    C7 N1 C1 C2 . . . . 46.6(3) ?
    N1 N2 C13 C13 . . . 3_556 -176.3(2) ?
    C11 C12 C7 C8 . . . . 1.7(3) ?
    C11 C12 C7 N1 . . . . -178.09(18) ?
    N2 N1 C7 C8 . . . . 93.9(2) ?
    C1 N1 C7 C8 . . . . -108.1(2) ?
    N2 N1 C7 C12 . . . . -86.3(2) ?
    C1 N1 C7 C12 . . . . 71.7(2) ?
    C2 C1 C6 C5 . . . . 1.6(3) ?
    N1 C1 C6 C5 . . . . -179.26(18) ?
    C6 C1 C2 C3 . . . . -1.3(3) ?
    N1 C1 C2 C3 . . . . 179.48(18) ?
    C1 C6 C5 C4 . . . . -0.6(3) ?
    C12 C7 C8 C9 . . . . -1.5(3) ?
    N1 C7 C8 C9 . . . . 178.36(18) ?
    C1 C2 C3 C4 . . . . 0.0(3) ?
    C2 C3 C4 C5 . . . . 1.0(4) ?
    C6 C5 C4 C3 . . . . -0.8(3) ?
    C11 C10 C9 C8 . . . . 0.4(4) ?
    C7 C8 C9 C10 . . . . 0.4(3) ?
    C9 C10 C11 C12 . . . . -0.1(4) ?
    C7 C12 C11 C10 . . . . -0.9(3) ?
loop_
    _geom_hbond_atom_site_label_D
    _geom_hbond_atom_site_label_H
    _geom_hbond_atom_site_label_A
    _geom_hbond_site_symmetry_A
    _geom_hbond_distance_DH
    _geom_hbond_distance_HA
    _geom_hbond_distance_DA
    _geom_hbond_angle_DHA
    C3 H3 Cg2 3_666 0.93 2.85 3.728(3) 159
    C8 H8 Cg1 1_455 0.93 2.88 3.785(3) 164
data_global
_journal_date_recd_electronic     2010-08-03
_journal_date_accepted     2010-08-10
_journal_name_full     'Acta Crystallographica, Section E'
_journal_year     2010
_journal_volume     66
_journal_issue      9
_journal_page_first     o2349
_journal_page_last     o2349
_journal_paper_category     QO
_journal_coeditor_code     IS2589
_publ_contact_author_name     'Dr A. Mendoza'
_publ_contact_author_address
;
Centro de Qu\'imica
ICUAP
Benem\'erita Universidad Aut\'onoma de Puebla
Puebla, Pue.
M\'exico
;
_publ_contact_author_email     angel.mendoza.m@gmail.com
_publ_contact_author_fax     '+52 222 229 55 00 ext 7397'
_publ_contact_author_phone     '+52 222 229 55 00 ext 7297'
_publ_section_title
;
(1<i>E</i>,2<i>E</i>)-1,2-Bis(2,2-diphenylhydrazin-1-ylidene)ethane
;
loop_
    _publ_author_name
    _publ_author_address
    'Mendoza, Angel'
;
Centro de Qu\'imica
ICUAP
Benem\'erita Universidad Aut\'onoma de Puebla
Puebla, Pue.
Mexico
;
    'Cabrera-Vivas, Blanca M.'
;
Facultad de Ciencias Qu\'imicas
Benem\'erita Universidad Aut\'onoma de Puebla
Puebla, Pue.
Mexico
;
    'Mel\'endrez-Luevano, Ruth'
;
Facultad de Ciencias Qu\'imicas
Benem\'erita Universidad Aut\'onoma de Puebla
Puebla, Pue.
Mexico
;
    'Ram\'irez, Juan C.'
;
Facultad de Ciencias Qu\'imicas
Benem\'erita Universidad Aut\'onoma de Puebla
Puebla, Pue.
Mexico
;
    'Flores-Alamo, Marcos'
;
Facultad de Qu\'imica
Universidad Nacional Aut\'onoma de M\'exico
04510 M\'exico DF
Mexico
;
