# Supplementary material for: (1E,2E)-1,2-Bis(2,2-diphenyl­hydrazin-1-yl­idene)ethane
Source: Acta Crystallogr Sect E Struct Rep Online. 2010 Aug 18;66(Pt 9):o2349. doi: 10.1107/S1600536810032198 (PMC3007945; doi:10.1107/S1600536810032198)
Supplement: Supplementary file 2 [file e-66-o2349-Isup2.hkl]

#
# h,k,l, Fc-squared, Fo-squared, sigma(Fo-squared) and status flag
#
data_I
_shelx_title ' a21-cu in P2(1)/n'
_shelx_refln_list_code          4
_shelx_F_calc_maximum      117.02
_exptl_crystal_F_000       412.00
_reflns_d_resolution_high  0.8305
 
loop_
 _symmetry_equiv_pos_as_xyz
 'x, y, z'
 '-x+1/2, y+1/2, -z+1/2'
 '-x, -y, -z'
 'x-1/2, -y-1/2, z-1/2'
 
_cell_length_a    12.2210
_cell_length_b     5.6120
_cell_length_c    15.7310
_cell_angle_alpha  90.000
_cell_angle_beta  103.924
_cell_angle_gamma  90.000
 
_shelx_F_squared_multiplier     1.000
 
loop_
 _refln_index_h
 _refln_index_k
 _refln_index_l
 _refln_F_squared_calc
 _refln_F_squared_meas
 _refln_F_squared_sigma
 _refln_observed_status
   2   0   0     9505.96     9661.01     33.27 o
   4   0   0     1527.67     1484.64     15.62 o
   6   0   0      152.04      148.68      6.62 o
   8   0   0      117.96      126.64      4.68 o
  10   0   0        7.27        7.46     10.24 o
  12   0   0       23.41       32.91      6.44 o
  14   0   0       15.36       15.92      3.95 o
   1   1   0       28.61       23.68      0.97 o
   3   1   0       59.31       65.87      1.66 o
   4   1   0      435.45      439.82      5.97 o
   5   1   0       64.94       72.56      2.01 o
   6   1   0        5.49        6.37      1.47 o
   7   1   0       37.79       35.66      3.01 o
   8   1   0       94.77       79.97      4.40 o
   9   1   0        2.41        3.15      2.65 o
  10   1   0        0.76        2.21      3.48 o
  11   1   0       39.64       35.08      3.44 o
  12   1   0       67.19       66.35      4.01 o
  13   1   0       20.79       19.99      2.72 o
  14   1   0       32.98       31.66      3.51 o
   0   2   0       41.85       26.21      5.70 o
   1   2   0      219.89      215.31      2.47 o
   2   2   0      805.71      791.34      7.16 o
   3   2   0     1842.95     1844.41     13.48 o
   4   2   0      287.72      312.72      7.23 o
   5   2   0        8.66        6.57      2.63 o
   6   2   0        1.20        1.48      3.57 o
   7   2   0       46.74       50.59      4.29 o
   8   2   0       23.94       16.65      3.68 o
   9   2   0       18.47       18.77      3.60 o
  10   2   0      276.64      269.71      6.64 o
  11   2   0        2.32       -1.01      3.54 o
  12   2   0       58.05       59.58      3.09 o
  13   2   0        1.19        4.13      4.09 o
   1   3   0       89.34       81.87      5.30 o
   2   3   0      157.56      143.55      6.91 o
   3   3   0      167.79      169.87      7.27 o
   4   3   0      201.87      194.87      8.31 o
   5   3   0       49.51       48.15      4.82 o
   6   3   0        0.01       -4.03      4.27 o
   7   3   0        7.97       10.62      4.30 o
   8   3   0       17.82       14.69      4.46 o
   9   3   0       33.33       29.83      5.96 o
  10   3   0       45.30       40.50      6.06 o
  11   3   0        4.97        7.33      5.35 o
  12   3   0        2.33       -2.40      4.09 o
   0   4   0       56.65       53.69      3.63 o
   1   4   0       26.79       29.39      3.52 o
   2   4   0       39.59       37.94      2.34 o
   3   4   0        1.46        1.05      3.33 o
   4   4   0       28.25       31.43      3.16 o
   5   4   0       21.04       13.39      3.42 o
   6   4   0        1.64        0.42      4.20 o
   7   4   0      235.70      237.13     14.80 o
   8   4   0       79.94       77.85      4.50 o
   9   4   0        8.34       11.04      4.49 o
  10   4   0        6.74        5.30      4.89 o
  11   4   0        0.43        2.13      4.06 o
   1   5   0        2.38       -1.36      2.80 o
   2   5   0       11.84       16.60      3.23 o
   3   5   0        6.90       11.01      5.83 o
   4   5   0        1.18        2.91      7.77 o
   5   5   0       21.43       20.38      5.71 o
   6   5   0       59.77       62.45      5.36 o
   7   5   0        1.17       -0.07      4.35 o
   9   5   0       15.39       20.24      3.55 o
   0   6   0        0.00       -3.89      4.53 o
   1   6   0       14.71       19.31      3.13 o
   2   6   0       12.89        9.31      4.77 o
   3   6   0        0.22        2.37      4.56 o
   4   6   0       20.90       27.86      4.34 o
   5   6   0       42.91       47.09      3.90 o
   6   6   0        0.21        3.06      3.26 o
 -13   0   1        7.29        7.14      5.32 o
 -11   0   1        0.90       -4.30      4.30 o
  -9   0   1        9.40       12.43      3.10 o
  -7   0   1     1231.79     1273.55     19.92 o
  -5   0   1      334.70      343.91      8.60 o
  -3   0   1     2504.57     2344.19     16.87 o
  -1   0   1       38.96       42.34      1.42 o
   1   0   1      101.70      102.68      1.56 o
   3   0   1        1.38       -0.52      1.95 o
   5   0   1      325.44      333.00      8.76 o
   7   0   1      111.22      121.23      4.27 o
   9   0   1        0.00        2.32      5.07 o
  11   0   1       76.59       73.01      7.21 o
  13   0   1       30.73       25.40      4.86 o
 -14   1   1        1.03        6.15      3.03 o
 -13   1   1        0.62       -0.05      2.85 o
 -12   1   1       16.13       14.44      4.09 o
 -11   1   1        0.04        1.28      3.54 o
 -10   1   1       68.58       60.44      3.51 o
  -9   1   1        9.05        7.62      2.96 o
  -8   1   1       77.57       86.59      4.98 o
  -7   1   1      420.02      427.49      8.29 o
  -6   1   1       10.68        8.09      2.08 o
  -5   1   1      607.79      655.12      8.23 o
  -4   1   1     1090.61     1084.67      9.28 o
  -3   1   1     1258.14     1168.95     11.08 o
  -2   1   1       81.17       68.95      2.53 o
  -1   1   1     4443.99     4248.13     19.10 o
   0   1   1        5.83        4.54      0.90 o
   1   1   1      136.17      140.41      1.54 o
   2   1   1     3992.02     3930.82     11.05 o
   3   1   1       12.99       10.21      1.24 o
   4   1   1      211.37      204.70      4.32 o
   5   1   1      672.76      684.39     32.07 o
   6   1   1      300.35      344.60      5.72 o
   7   1   1       12.75       17.97      3.53 o
   8   1   1      288.92      252.50      5.92 o
   9   1   1      164.17      156.83      5.06 o
  10   1   1        0.17       -1.01      4.10 o
  11   1   1       17.02       13.52      4.50 o
  12   1   1        7.67       14.45      3.09 o
  13   1   1       11.42       10.76      2.66 o
 -13   2   1        6.73       -0.61      4.07 o
 -12   2   1        3.54        5.02      3.45 o
 -11   2   1       60.95       50.33      3.51 o
 -10   2   1       71.64       75.69      3.99 o
  -9   2   1       64.02       62.15      3.39 o
  -8   2   1       81.22       67.85      3.27 o
  -7   2   1        1.00       -0.34      4.55 o
  -6   2   1       20.24       26.92      3.34 o
  -5   2   1        0.93        0.85      2.84 o
  -4   2   1       63.39       64.23      3.66 o
  -3   2   1      984.46      990.18      9.01 o
  -2   2   1      510.40      537.52      9.77 o
  -1   2   1        5.16        3.78      0.78 o
   0   2   1      120.99      127.22      3.47 o
   1   2   1      750.33      726.80      7.92 o
   2   2   1      609.29      602.89     11.82 o
   3   2   1      309.04      311.53      4.81 o
   4   2   1      194.52      209.95      5.27 o
   5   2   1        6.00        8.04      2.82 o
   6   2   1       46.16       36.80      3.66 o
   7   2   1       84.89       83.94      5.12 o
   8   2   1        2.23        2.77      3.58 o
   9   2   1      121.74      125.87      5.44 o
  10   2   1        3.94       10.07      3.49 o
  11   2   1      137.28      119.52      5.29 o
  12   2   1        0.33        1.86      2.89 o
  13   2   1        0.29       -0.21      2.97 o
 -12   3   1        4.65        6.63      4.61 o
 -11   3   1       30.26       27.19      5.57 o
 -10   3   1       14.18       14.75      6.06 o
  -9   3   1       93.27       81.04      7.06 o
  -8   3   1       63.61       63.49      6.08 o
  -7   3   1        0.09       -1.66      3.61 o
  -6   3   1       39.26       43.48      3.97 o
  -5   3   1       23.59       20.26      4.78 o
  -4   3   1        9.66       14.59      4.34 o
  -3   3   1        4.97        4.08      3.47 o
  -2   3   1        7.67        4.77      3.26 o
  -1   3   1       22.09       23.55      3.35 o
   0   3   1        3.97        1.84      4.72 o
   1   3   1        6.87        8.82      2.89 o
   2   3   1      212.65      208.97      7.91 o
   3   3   1       64.53       66.95      4.54 o
   4   3   1      331.56      336.18     10.57 o
   5   3   1       11.41       11.36      4.37 o
   6   3   1       34.22       25.09      4.06 o
   7   3   1       42.80       48.78      4.54 o
   8   3   1        9.63       13.79      6.45 o
   9   3   1        6.43        7.28      6.03 o
  10   3   1       64.71       64.89      6.53 o
  11   3   1       15.14       12.41      5.11 o
  12   3   1        3.35        8.18      3.92 o
 -11   4   1       10.03       -0.44      4.34 o
  -9   4   1       87.75       81.35      6.02 o
  -8   4   1       12.17       10.73      3.80 o
  -7   4   1      171.10      179.25      6.24 o
  -6   4   1        4.01        0.34      4.01 o
  -5   4   1        3.32        2.88      3.62 o
  -4   4   1        6.28        9.20      3.36 o
  -3   4   1       76.38       89.16      3.98 o
  -2   4   1        0.83       -1.43      2.51 o
  -1   4   1        0.28       -0.84      2.35 o
   0   4   1       10.73        7.68      2.42 o
   1   4   1       15.32       16.58      2.53 o
   2   4   1       35.31       29.08      3.08 o
   3   4   1       22.90       26.00      2.79 o
   4   4   1       27.94       32.54      5.41 o
   5   4   1       39.13       38.25      5.11 o
   6   4   1       20.44       19.41      4.27 o
   7   4   1       45.63       46.77      4.16 o
   8   4   1       94.64      103.61      5.00 o
   9   4   1        1.58        0.43      4.33 o
  10   4   1       35.28       22.25      4.67 o
  11   4   1        0.10        3.28      3.95 o
  -9   5   1        3.87       -3.12      3.12 o
  -8   5   1        0.61        4.73      3.75 o
  -7   5   1        7.55        7.83      4.36 o
  -6   5   1       27.61       27.17      5.04 o
  -5   5   1       18.37       25.40      8.84 o
  -4   5   1        2.12        2.52      3.92 o
  -3   5   1        1.14       -0.03      3.13 o
  -2   5   1       95.96      109.45      4.61 o
  -1   5   1        7.15        7.85      2.75 o
   0   5   1      355.23      413.37      7.07 o
   1   5   1      147.20      159.61      4.43 o
   2   5   1        5.06        4.56      2.76 o
   3   5   1       27.32       27.69      5.03 o
   4   5   1       20.66       18.48      6.16 o
   5   5   1        0.02        2.46      5.76 o
   6   5   1        3.07       -2.42      5.39 o
   7   5   1        2.61       -2.23      4.45 o
   8   5   1        0.08        6.78      4.10 o
   9   5   1       12.64       12.30      3.53 o
  -6   6   1       32.07       36.91      3.19 o
  -5   6   1       44.32       50.19      4.40 o
  -4   6   1       25.57       33.01      4.30 o
  -3   6   1       14.69       22.78      4.59 o
  -2   6   1       72.95       92.77      6.11 o
  -1   6   1       12.95       13.37      4.35 o
   0   6   1       48.23       64.10      4.96 o
   1   6   1       28.07       28.85      3.12 o
   2   6   1       19.32       21.14      4.80 o
   3   6   1       11.52       12.12      4.47 o
   4   6   1       73.38       77.37      5.40 o
   5   6   1       10.42        5.97      3.54 o
   6   6   1        0.34       -1.95      3.01 o
 -14   0   2       69.68       81.91      5.05 o
 -12   0   2        5.82       -5.71      6.18 o
 -10   0   2        5.35        1.60      3.53 o
  -8   0   2      166.91      179.78      8.20 o
  -6   0   2      983.43     1044.78     16.48 o
  -4   0   2     2030.53     1866.90     17.44 o
  -2   0   2     5054.40     5115.86     23.96 o
   0   0   2     2358.55     2414.78     11.93 o
   2   0   2      500.53      463.41      6.43 o
   4   0   2       67.66       62.84      2.63 o
   6   0   2       49.45       52.10      3.76 o
   8   0   2      205.54      209.74      6.09 o
  10   0   2       16.95       11.54      6.43 o
  12   0   2       45.33       63.37      6.15 o
 -14   1   2        3.65       -2.49      3.79 o
 -13   1   2        4.99        8.74      2.57 o
 -12   1   2       63.37       54.71      3.55 o
 -11   1   2       15.98       11.85      3.50 o
 -10   1   2       21.18       21.42      3.71 o
  -9   1   2        8.97        8.30      2.74 o
  -8   1   2       55.00       54.24      3.68 o
  -7   1   2      173.67      171.97      5.43 o
  -6   1   2       53.43       52.21      2.98 o
  -5   1   2     2122.19     2171.64     15.35 o
  -4   1   2        2.24       14.82      7.20 o
  -3   1   2     2960.15     2961.72     14.00 o
  -2   1   2     8833.01     8745.39     57.99 o
  -1   1   2     7133.10     7014.41     18.73 o
   0   1   2     4902.34     4669.68     11.79 o
   1   1   2      104.15      101.40      1.75 o
   2   1   2        2.49        3.96      0.96 o
   3   1   2      137.00      136.16      2.70 o
   4   1   2       50.33       50.34      2.02 o
   5   1   2       70.37       75.74      4.02 o
   6   1   2      158.56      164.71      4.17 o
   7   1   2       84.74       78.41      5.65 o
   8   1   2      138.83      137.90      5.13 o
   9   1   2       46.27       34.33      3.42 o
  10   1   2        8.49        6.95      3.47 o
  11   1   2      110.71      118.79      4.57 o
  12   1   2        0.04       -2.44      3.09 o
  13   1   2       12.11       12.01      3.02 o
 -13   2   2        1.29        5.89      3.02 o
 -12   2   2        0.41        1.03      3.17 o
 -11   2   2       28.01       18.90      3.53 o
 -10   2   2       92.42       87.04      5.87 o
  -9   2   2       86.52       75.95      3.90 o
  -8   2   2       22.01       25.20      3.08 o
  -7   2   2       79.40       73.06      5.33 o
  -6   2   2      337.21      362.64      6.87 o
  -5   2   2        5.80        2.97      1.95 o
  -4   2   2       47.70       53.96      3.65 o
  -3   2   2        0.64       -0.25      1.49 o
  -2   2   2        1.41       -0.20      1.74 o
  -1   2   2      133.36      121.53      2.22 o
   0   2   2       45.17       36.08      1.76 o
   1   2   2      272.80      259.13      5.73 o
   2   2   2        7.84        3.99      2.21 o
   3   2   2       71.07       76.38      3.95 o
   4   2   2        2.70       -1.37      2.55 o
   5   2   2       13.28       11.35      3.12 o
   6   2   2       44.23       35.62      4.03 o
   7   2   2        0.56        3.62      3.52 o
   8   2   2        4.94       -0.12      5.26 o
   9   2   2       37.28       34.65      4.70 o
  10   2   2      213.45      214.16      5.97 o
  11   2   2        4.61        1.89      3.30 o
  12   2   2        6.22        9.22      2.75 o
  13   2   2       11.09        7.74      2.75 o
 -13   3   2        8.93       10.98      3.53 o
 -12   3   2       12.24        8.81      3.37 o
 -11   3   2       37.54       36.27      5.61 o
 -10   3   2        6.05        7.31      6.04 o
  -9   3   2      135.43      138.47      8.68 o
  -8   3   2        0.42        0.53      6.11 o
  -7   3   2       26.94       27.54      3.66 o
  -6   3   2        1.60       10.31      4.65 o
  -5   3   2       38.11       42.20      4.32 o
  -4   3   2      353.17      360.76     11.57 o
  -3   3   2       18.84       21.63      3.98 o
  -2   3   2      287.57      317.34     10.13 o
  -1   3   2      416.04      399.01     10.79 o
   0   3   2       21.95       20.63      3.39 o
   1   3   2      379.81      375.91      8.61 o
   2   3   2       24.22       28.79      2.70 o
   3   3   2        4.02        1.50      2.31 o
   4   3   2        0.14        0.76      2.67 o
   5   3   2       73.50       79.00      3.85 o
   6   3   2       15.50       14.19      5.40 o
   7   3   2        1.27       -1.12      4.32 o
   8   3   2        0.02        1.60      6.18 o
   9   3   2        1.20       -6.09      6.09 o
  10   3   2        4.95        8.12      6.08 o
  11   3   2        3.77        3.81      4.75 o
  12   3   2       14.41        9.83      3.73 o
 -11   4   2        1.21        0.33      4.33 o
 -10   4   2        3.79       -0.64      4.95 o
  -9   4   2       90.07       90.88      6.16 o
  -8   4   2        1.56       -1.46      3.82 o
  -7   4   2      237.56      233.16     13.89 o
  -6   4   2        0.59        0.76      5.79 o
  -5   4   2       11.61       11.01      3.86 o
  -4   4   2        0.59        1.80      3.31 o
  -3   4   2        3.16        6.97      2.54 o
  -2   4   2       50.08       49.79      2.77 o
  -1   4   2      188.05      194.68      3.99 o
   0   4   2      170.37      172.26      6.30 o
   1   4   2      120.13      126.92      5.03 o
   2   4   2        0.03       -0.58      2.49 o
   3   4   2       97.91       87.33      5.52 o
   4   4   2       15.60        9.00      4.30 o
   5   4   2        3.22        0.39      5.59 o
   6   4   2        7.71        8.73      5.75 o
   7   4   2       15.69       15.64      4.13 o
   8   4   2       36.18       40.14      3.77 o
   9   4   2       37.56       27.55      3.49 o
  10   4   2        0.54        1.90      4.40 o
  11   4   2        0.92       -3.69      3.69 o
  -9   5   2        3.81        1.14      4.04 o
  -8   5   2        2.93       -1.20      2.99 o
  -7   5   2       10.17       10.09      4.24 o
  -6   5   2       36.18       34.68      5.05 o
  -5   5   2        6.36        4.15      3.81 o
  -4   5   2        3.82        6.29      3.87 o
  -3   5   2        0.01       -1.49      3.88 o
  -1   5   2        0.13        5.39      2.83 o
   0   5   2       59.67       56.01      3.16 o
   1   5   2       34.86       41.56      3.25 o
   2   5   2        0.99       -2.32      3.21 o
   3   5   2       13.56       15.36      4.05 o
   4   5   2        0.74        3.98      6.61 o
   5   5   2       55.41       62.65      6.62 o
   6   5   2       77.10       78.37      6.26 o
   7   5   2        1.03       -1.44      4.28 o
   8   5   2       20.82       21.08      3.99 o
   9   5   2        0.47        4.27      3.60 o
  -6   6   2        4.56        3.29      3.06 o
  -5   6   2       23.37       25.36      3.61 o
  -4   6   2        9.14       12.33      4.15 o
  -3   6   2        1.56       -0.60      4.63 o
  -2   6   2        0.28        4.16      3.25 o
  -1   6   2        7.61        9.09      3.16 o
   0   6   2        4.34        8.16      2.85 o
   1   6   2        2.48        3.39      2.55 o
   2   6   2       18.18       25.38      4.45 o
   3   6   2       20.32       23.77      4.35 o
   4   6   2        2.62       -0.20      4.20 o
   5   6   2        6.60        9.13      3.45 o
   6   6   2        1.52        2.35      3.08 o
 -13   0   3       32.55       27.82      5.73 o
 -11   0   3       17.16       13.39      4.24 o
  -9   0   3      141.21      133.38      5.51 o
  -7   0   3      516.45      567.86     13.37 o
  -5   0   3       91.02       93.24      5.06 o
  -3   0   3     5430.69     5308.84     29.85 o
  -1   0   3      330.59      309.05      5.06 o
   1   0   3    13694.39    14673.25     46.68 o
   3   0   3      643.73      615.09      9.21 o
   5   0   3      620.60      598.82     11.08 o
   7   0   3      963.56      949.90     16.40 o
   9   0   3       50.10       46.86      6.12 o
  11   0   3        4.73       -6.35      6.35 o
  13   0   3       22.74       31.98      4.60 o
 -14   1   3        0.90        1.10      3.93 o
 -13   1   3        1.31       -1.82      3.08 o
 -12   1   3       21.35       21.91      3.34 o
 -11   1   3        7.37        1.67      3.80 o
 -10   1   3       23.76       23.78      3.91 o
  -9   1   3        7.54        5.24      2.54 o
  -8   1   3      207.08      219.06     12.43 o
  -7   1   3      132.67      129.35      6.19 o
  -6   1   3      220.29      249.44      5.88 o
  -5   1   3       83.71       93.30      3.74 o
  -4   1   3      573.43      616.62     11.88 o
  -3   1   3       86.35       91.10      3.02 o
  -2   1   3      287.07      278.14      2.89 o
  -1   1   3     3125.58     3054.75     10.59 o
   0   1   3      216.81      190.34      2.49 o
   1   1   3     4553.08     4411.61     11.86 o
   2   1   3      620.64      603.81      4.50 o
   3   1   3        9.30        8.24      1.26 o
   4   1   3      201.05      208.95      4.23 o
   5   1   3       18.89       18.70      3.64 o
   6   1   3      161.25      152.32      4.29 o
   7   1   3      372.30      362.02     11.34 o
   8   1   3      104.91      107.23      4.21 o
   9   1   3      614.93      613.12     15.87 o
  10   1   3       34.69       30.45      3.47 o
  11   1   3      103.83      102.75      4.40 o
  12   1   3        6.48        9.63      2.94 o
  13   1   3        0.65        5.10      2.96 o
 -14   2   3       14.39       23.22      3.81 o
 -13   2   3        7.42        5.79      3.06 o
 -12   2   3       15.48       13.16      5.16 o
 -11   2   3        0.70       -4.15      4.39 o
 -10   2   3       34.31       33.28      6.24 o
  -9   2   3       98.50       88.53      5.23 o
  -8   2   3        0.25        0.62      3.46 o
  -7   2   3       10.10        9.22      3.14 o
  -6   2   3      352.02      344.48      6.82 o
  -5   2   3      511.01      548.42      7.42 o
  -4   2   3        4.62        2.73      1.51 o
  -3   2   3     1479.77     1564.41      8.21 o
  -2   2   3      527.83      506.20      8.47 o
  -1   2   3        7.95        6.20      1.06 o
   0   2   3      197.41      213.56      3.85 o
   1   2   3       34.74       33.09      1.82 o
   2   2   3      104.60      120.41      3.37 o
   3   2   3       23.43       22.77      1.80 o
   4   2   3     1070.06     1204.05     17.29 o
   5   2   3        3.03        1.95      2.42 o
   6   2   3        2.90        4.54      4.46 o
   7   2   3       41.35       36.04      3.66 o
   8   2   3        0.86       -3.71      3.71 o
   9   2   3        4.52        0.56      4.37 o
  10   2   3       54.00       58.65      3.45 o
  11   2   3        6.67        6.34      3.13 o
  12   2   3        1.62        1.36      2.57 o
 -13   3   3        5.66        3.70      3.75 o
 -12   3   3        8.16        4.43      3.51 o
 -11   3   3       47.09       42.62      5.73 o
 -10   3   3       26.76       22.51      6.02 o
  -9   3   3      258.97      281.62     11.68 o
  -8   3   3      369.59      390.69     13.52 o
  -7   3   3       32.55       29.91      3.90 o
  -6   3   3       73.33       72.40      4.85 o
  -5   3   3        3.15        1.21      4.88 o
  -4   3   3      239.20      239.27      9.90 o
  -3   3   3      802.83      839.43     17.35 o
  -2   3   3        0.87        1.53      3.47 o
  -1   3   3      640.76      603.15     13.31 o
   0   3   3      128.56      138.62      6.43 o
   1   3   3        5.72        6.97      1.90 o
   2   3   3        0.00        1.28      2.13 o
   3   3   3       79.50       76.06      3.40 o
   4   3   3       16.08       18.51      4.10 o
   5   3   3        0.44        1.67      3.25 o
   6   3   3       12.13        8.13      4.30 o
   7   3   3       10.67        7.37      5.61 o
   8   3   3        0.15        0.69      5.92 o
  10   3   3       34.32       25.82      5.52 o
  11   3   3       16.88        9.65      4.29 o
  12   3   3        5.19        7.69      3.47 o
 -11   4   3        1.31        2.61      3.04 o
 -10   4   3        5.81        7.00      4.89 o
  -9   4   3        0.00       -2.22      5.45 o
  -8   4   3        7.76        5.13      3.98 o
  -7   4   3       22.50       18.99      6.48 o
  -6   4   3       78.87       82.18      6.23 o
  -5   4   3       33.14       31.84      3.46 o
  -4   4   3        0.52        1.59      3.54 o
  -3   4   3       45.19       37.92      4.74 o
  -2   4   3        9.15        4.66      2.50 o
  -1   4   3      179.22      178.12      4.73 o
   0   4   3       30.84       30.57      2.51 o
   1   4   3       25.96       18.68      2.66 o
   2   4   3        0.27        2.80      2.95 o
   3   4   3       41.49       45.28     10.10 o
   4   4   3       18.17       17.35      5.56 o
   5   4   3       25.82       24.91      5.59 o
   6   4   3        0.28       -0.64      5.88 o
   7   4   3        7.04        3.71      6.07 o
   8   4   3       45.13       42.54      8.58 o
   9   4   3       34.55       36.02      3.52 o
  10   4   3        0.54        0.28      4.05 o
  -9   5   3        3.78       10.31      4.15 o
  -8   5   3        6.06        4.36      2.98 o
  -7   5   3        0.02        2.17      3.24 o
  -6   5   3       58.95       64.66      3.91 o
  -5   5   3       42.04       53.78      4.01 o
  -4   5   3       29.81       36.87      6.21 o
  -3   5   3        7.82       11.98      5.68 o
  -2   5   3        3.66       -1.35      6.10 o
  -1   5   3       75.16       80.11      4.05 o
   0   5   3       31.08       32.76      3.33 o
   1   5   3      107.60      104.13      6.24 o
   2   5   3      156.52      169.51      5.30 o
   3   5   3        6.75        4.23      3.98 o
   4   5   3       28.87       22.83      6.15 o
   5   5   3        5.69        6.61      5.87 o
   6   5   3        5.87        4.69      5.01 o
   7   5   3       24.89       30.73      4.15 o
   8   5   3        4.02        3.91      3.58 o
  -6   6   3        1.53        5.99      3.17 o
  -5   6   3       12.43       20.51      3.32 o
  -4   6   3        0.00       -2.10      4.25 o
  -3   6   3       10.77       13.83      3.05 o
  -2   6   3       47.91       53.50      5.45 o
  -1   6   3       27.31       33.29      3.18 o
   0   6   3       84.52       96.46      4.79 o
   1   6   3        2.67        8.02      2.46 o
   2   6   3       17.60       16.21      2.97 o
   3   6   3        3.73        6.99      4.24 o
   4   6   3        2.61        6.83      3.89 o
   5   6   3        2.43        0.78      3.60 o
 -14   0   4        7.84        9.63      4.68 o
 -12   0   4        2.67       -0.98      6.13 o
 -10   0   4        4.18        2.95      3.56 o
  -8   0   4        0.14       -2.83      4.39 o
  -6   0   4     1375.30     1443.29     19.80 o
  -4   0   4      596.60      622.69     10.90 o
  -2   0   4     2617.43     2479.11     18.15 o
   0   0   4      320.19      323.67      7.42 o
   2   0   4     1136.64     1091.89     12.76 o
   4   0   4      454.50      449.97      9.52 o
   6   0   4        0.82        1.03      3.25 o
   8   0   4      332.56      321.74      9.26 o
  10   0   4       94.10       92.69      8.08 o
  12   0   4        5.57       14.18      5.04 o
 -14   1   4        0.01        0.00      3.17 o
 -13   1   4        0.49       -0.57      3.88 o
 -12   1   4        0.13       -1.25      3.18 o
 -11   1   4       65.95       62.73      3.59 o
 -10   1   4       58.63       57.03      4.05 o
  -9   1   4        0.04       -2.01      2.81 o
  -8   1   4      245.62      267.29      7.24 o
  -7   1   4      208.48      199.72      5.85 o
  -6   1   4      781.02      794.88     10.51 o
  -5   1   4      196.45      208.26      5.24 o
  -4   1   4     1441.04     1528.58     42.03 o
  -3   1   4      990.40     1031.41     19.12 o
  -2   1   4      154.36      156.10      2.89 o
  -1   1   4     5030.35     4935.50     21.12 o
   0   1   4     2285.29     2236.55      9.43 o
   1   1   4     1185.31     1199.17     14.08 o
   2   1   4      493.88      500.02      6.63 o
   3   1   4      243.16      266.71      4.04 o
   4   1   4       55.17       59.05      2.62 o
   5   1   4      123.40      123.03      3.80 o
   6   1   4      258.25      273.20      5.97 o
   7   1   4       62.23       50.44      4.08 o
   8   1   4        3.31        7.60      3.62 o
   9   1   4      375.60      414.24     10.39 o
  10   1   4       16.85       17.68      3.50 o
  11   1   4       37.08       39.89      3.24 o
  12   1   4        4.54        5.29      2.80 o
  13   1   4       12.89       17.94      5.55 o
 -14   2   4        2.21       -2.80      3.92 o
 -13   2   4        9.24        3.01      3.18 o
 -12   2   4        7.05       14.87      5.46 o
 -11   2   4        4.54        4.35      6.18 o
 -10   2   4       34.91       35.74      6.81 o
  -9   2   4       99.42       83.53      5.38 o
  -8   2   4      237.73      240.33      5.91 o
  -7   2   4        5.43        4.45      3.99 o
  -6   2   4        4.83        5.08      2.57 o
  -5   2   4      552.34      547.45     18.52 o
  -4   2   4      523.34      568.28     11.82 o
  -3   2   4      387.27      420.64      6.91 o
  -2   2   4      569.73      597.96      5.19 o
  -1   2   4      437.57      456.68      5.64 o
   0   2   4      227.21      230.37      4.26 o
   1   2   4      183.34      191.13      4.03 o
   2   2   4       51.64       46.51      2.22 o
   3   2   4      180.54      186.10      4.31 o
   4   2   4        0.08        1.68      2.87 o
   5   2   4      481.33      498.44     12.98 o
   6   2   4        9.54        8.04      3.50 o
   7   2   4       75.58       77.16      4.26 o
   8   2   4       47.70       42.22      3.78 o
   9   2   4       43.96       52.22      4.57 o
  10   2   4       12.29       14.55      3.39 o
  11   2   4        0.80       -2.99      2.99 o
  12   2   4        5.83        4.88      2.50 o
 -13   3   4        2.56       -3.81      3.81 o
 -12   3   4        9.71       12.62      3.29 o
 -11   3   4       29.42       22.50      5.57 o
 -10   3   4       96.28      119.09      8.13 o
  -9   3   4        4.18        2.27      5.84 o
  -8   3   4      527.01      524.79     15.56 o
  -7   3   4       36.05       31.38      4.68 o
  -6   3   4       30.26       20.83      3.22 o
  -5   3   4        5.95        7.16      4.50 o
  -4   3   4       42.55       50.44      5.15 o
  -3   3   4       73.55       64.64      5.18 o
  -2   3   4      177.58      170.16      7.84 o
  -1   3   4       12.24        8.40      3.38 o
   0   3   4        0.73        2.52      3.17 o
   1   3   4      158.67      153.51      5.51 o
   2   3   4       13.05       15.96      2.75 o
   3   3   4       82.96       86.83      3.44 o
   4   3   4       45.34       39.17      3.71 o
   5   3   4        4.04        6.94      3.27 o
   6   3   4       11.34       10.71      4.00 o
   7   3   4       15.79        8.28      6.27 o
   8   3   4        0.03        1.31      6.46 o
   9   3   4        3.94        8.21      5.27 o
  10   3   4       22.65       20.08      5.01 o
  11   3   4        3.91       -0.90      3.88 o
 -11   4   4        0.40       -4.14      4.14 o
 -10   4   4        4.87        3.02      3.47 o
  -9   4   4        3.75       13.28      5.64 o
  -8   4   4        3.60        3.20      3.90 o
  -7   4   4      107.55      110.64      4.72 o
  -6   4   4       30.86       23.54      3.95 o
  -5   4   4        0.98        0.68      3.50 o
  -4   4   4       61.58       66.71      3.64 o
  -3   4   4        2.56        2.92      3.15 o
  -2   4   4       22.92       27.98      3.77 o
  -1   4   4       36.92       31.56      4.15 o
   0   4   4       60.38       53.14      5.59 o
   1   4   4        0.46        0.49      3.22 o
   2   4   4        3.88        3.37      3.18 o
   3   4   4        6.89        9.30      3.06 o
   4   4   4        8.42       15.10      6.37 o
   5   4   4        8.99        8.44      6.16 o
   6   4   4        2.47        1.54      5.84 o
   7   4   4       26.42       27.52      5.57 o
   8   4   4        1.26        0.63      3.61 o
   9   4   4       63.87       62.27     12.55 o
  10   4   4        2.74       -1.99      4.04 o
  -9   5   4        6.49        6.79      4.17 o
  -8   5   4        0.91       -2.83      2.90 o
  -7   5   4        2.52        1.78      3.15 o
  -6   5   4       37.19       29.37      3.36 o
  -5   5   4       28.90       23.84      5.01 o
  -4   5   4        2.44        0.00      4.57 o
  -3   5   4       42.53       36.71      4.12 o
  -2   5   4        0.35       -2.29      3.92 o
  -1   5   4       64.71       68.24      3.52 o
   0   5   4        7.40        5.07      3.30 o
   1   5   4        0.01        2.48      3.19 o
   2   5   4       95.29      111.49      5.31 o
   3   5   4       26.95       30.42      9.34 o
   4   5   4        6.60        4.61      5.98 o
   5   5   4        2.15       -5.56      5.63 o
   6   5   4        0.03        0.89      4.74 o
   8   5   4        0.45        2.93      3.24 o
  -6   6   4        0.01       -0.12      2.97 o
  -5   6   4        7.01       12.24      3.06 o
  -4   6   4        5.02        7.38      3.05 o
  -3   6   4        6.30       11.09      4.62 o
  -2   6   4        0.97       -2.86      3.06 o
  -1   6   4       28.05       36.58      3.07 o
   0   6   4        0.31       -0.40      2.48 o
   1   6   4        0.54       -0.13      2.52 o
   2   6   4        4.91        2.84      2.87 o
   3   6   4       32.72       33.63      4.22 o
   4   6   4        5.87        8.03      3.46 o
   5   6   4        0.38        3.02      3.41 o
 -13   0   5       39.99       29.88      6.17 o
 -11   0   5       39.15       33.90      6.73 o
  -9   0   5       16.02       15.88      2.88 o
  -7   0   5       92.22      105.95      6.35 o
  -5   0   5       94.27       83.27      5.06 o
  -3   0   5        7.85        9.77      2.61 o
  -1   0   5      868.44      800.26     10.77 o
   1   0   5       41.17       44.69      3.29 o
   3   0   5      137.30      140.40      5.52 o
   5   0   5      487.23      521.23     11.75 o
   7   0   5      525.58      539.98     11.08 o
   9   0   5       17.50       12.56      5.78 o
  11   0   5       30.11       24.02      5.97 o
 -14   1   5        7.32        4.27      3.16 o
 -13   1   5        8.84        9.69      3.96 o
 -12   1   5        2.57        4.36      4.36 o
 -11   1   5       47.06       46.03      2.78 o
 -10   1   5        0.24       -1.01      3.55 o
  -9   1   5        0.75        2.41      2.91 o
  -8   1   5       12.73       13.54      2.49 o
  -7   1   5      131.09      125.64      4.91 o
  -6   1   5      237.02      230.82      5.90 o
  -5   1   5      340.06      326.94      7.64 o
  -4   1   5       32.53       38.26      2.38 o
  -3   1   5      191.94      193.09      5.27 o
  -2   1   5        0.15       -1.13      1.13 o
  -1   1   5     1234.93     1214.81      7.48 o
   0   1   5     2270.08     2279.28     10.14 o
   1   1   5       37.71       43.75      2.25 o
   2   1   5       79.16       80.92      2.93 o
   3   1   5      881.03      936.89      9.74 o
   4   1   5      214.35      239.60      5.32 o
   5   1   5       27.22       33.83      4.54 o
   6   1   5      147.22      148.54      5.33 o
   7   1   5      128.76      130.20      5.21 o
   8   1   5        0.13        6.79      3.72 o
   9   1   5       53.02       57.30      6.95 o
  10   1   5        7.48        7.16      7.94 o
  11   1   5        9.51       10.16      3.14 o
  12   1   5        0.56        5.71      3.23 o
 -14   2   5       14.55       21.49      3.71 o
 -13   2   5        0.25       -1.05      3.12 o
 -12   2   5        0.27        0.64      3.72 o
 -11   2   5        2.51        1.30      6.16 o
 -10   2   5       92.31      100.73      7.78 o
  -9   2   5      323.65      300.61      8.74 o
  -8   2   5      134.08      129.71      5.26 o
  -7   2   5      257.23      251.83      6.92 o
  -6   2   5      201.63      177.07      7.96 o
  -5   2   5       22.19       18.38      3.83 o
  -4   2   5        3.69        4.30      2.91 o
  -3   2   5      497.68      546.23      8.24 o
  -2   2   5      150.17      145.75      2.97 o
  -1   2   5      394.03      420.04      5.90 o
   0   2   5      539.26      550.28     16.28 o
   1   2   5      642.81      613.17     11.00 o
   2   2   5        0.41       -0.10      1.78 o
   3   2   5      191.19      198.55      7.52 o
   4   2   5      146.94      154.51      7.08 o
   5   2   5       19.51       12.25      4.04 o
   6   2   5       62.46       54.47      8.87 o
   7   2   5      131.45      118.37      5.38 o
   8   2   5        0.46       13.65      5.95 o
   9   2   5       90.68       79.10      4.58 o
  10   2   5        0.13       -4.09      4.09 o
  11   2   5        3.03        1.25      2.77 o
  12   2   5        0.16       -0.03      2.72 o
 -13   3   5        0.18       -2.70      3.67 o
 -12   3   5        0.96       -3.27      4.32 o
 -11   3   5        1.42        4.55      6.17 o
 -10   3   5        2.26        8.51      5.74 o
  -9   3   5        0.84       -4.93      5.84 o
  -8   3   5      550.00      564.48     16.38 o
  -7   3   5       17.71       18.14      4.16 o
  -6   3   5       18.39       23.86      3.62 o
  -5   3   5       23.67       25.44      3.54 o
  -4   3   5      256.99      251.31     12.78 o
  -3   3   5      271.26      278.35      6.59 o
  -2   3   5      138.72      147.10      4.68 o
  -1   3   5       51.09       51.69      2.72 o
   0   3   5        5.58        4.80      3.59 o
   1   3   5       17.34       17.45      3.19 o
   2   3   5       47.56       45.60      3.59 o
   3   3   5        2.38        0.64      4.28 o
   4   3   5        7.54        9.43      5.03 o
   5   3   5       14.04       11.65      5.37 o
   6   3   5       70.66       64.60      4.62 o
   7   3   5        0.44       -2.01      4.48 o
   8   3   5      134.49      149.27      5.70 o
   9   3   5        6.88        0.25      3.77 o
  10   3   5       11.65       13.71      4.56 o
  11   3   5       16.53       10.76      3.60 o
 -11   4   5        0.18       -1.56      4.32 o
 -10   4   5        2.85       -0.82      5.23 o
  -9   4   5       27.62       34.61      5.65 o
  -8   4   5        3.05        0.49      4.04 o
  -7   4   5        1.41       -5.32      5.48 o
  -6   4   5       32.47       25.16      3.25 o
  -5   4   5      108.42      106.51      3.87 o
  -4   4   5       89.29       81.57      3.89 o
  -3   4   5      344.38      332.61      7.10 o
  -2   4   5        2.43       -0.86      3.12 o
  -1   4   5       67.48       74.09      3.06 o
   0   4   5      326.54      307.29      6.63 o
   1   4   5        4.95        2.93      3.30 o
   2   4   5       61.75       62.39      3.23 o
   3   4   5        0.46       17.72      6.54 o
   4   4   5        2.76        3.02      6.21 o
   5   4   5       12.41        4.40      5.91 o
   6   4   5        1.86       -4.17      5.90 o
   7   4   5        2.09        3.66      5.21 o
   8   4   5        3.28        5.34      3.44 o
   9   4   5       34.43       36.13     10.30 o
  -9   5   5        4.93       -1.64      3.90 o
  -8   5   5        0.74        0.83      2.89 o
  -7   5   5        7.24        5.38      3.23 o
  -6   5   5       21.63       16.71      3.38 o
  -5   5   5      102.30      109.47      8.23 o
  -4   5   5        1.83       -1.44      3.78 o
  -3   5   5        6.77        7.40      4.12 o
  -2   5   5        9.57        4.69      4.01 o
  -1   5   5       23.13       35.35      3.95 o
   0   5   5       37.92       34.96      3.35 o
   1   5   5        6.17        6.83      3.08 o
   2   5   5       50.11       52.20      3.28 o
   3   5   5        0.07       -0.60      3.85 o
   4   5   5        3.78       -5.76      5.76 o
   5   5   5        0.94       -4.62      5.38 o
   6   5   5       21.03       12.01      4.41 o
   7   5   5       42.87       45.85      3.64 o
  -6   6   5       16.61       14.58      2.71 o
  -5   6   5        0.15       -0.51      2.84 o
  -4   6   5        0.58       -1.46      2.53 o
  -3   6   5       10.29       11.72      2.83 o
  -2   6   5        5.54        4.70      2.99 o
  -1   6   5        4.08        7.57      2.84 o
   0   6   5        1.96        2.37      2.76 o
   1   6   5        1.02       -1.24      2.80 o
   2   6   5        9.45       16.00      5.05 o
   3   6   5        1.10       -0.10      3.89 o
   4   6   5        2.85        0.74      3.47 o
 -14   0   6        2.90        9.46      4.87 o
 -12   0   6      250.85      271.63     12.98 o
 -10   0   6      185.30      176.34     10.66 o
  -8   0   6       19.91       23.42      4.04 o
  -6   0   6        0.07        5.96      3.16 o
  -4   0   6       77.35       65.19      4.43 o
  -2   0   6      241.17      232.67      6.75 o
   0   0   6        1.42        2.23      2.24 o
   2   0   6      746.67      784.79     12.93 o
   4   0   6      422.26      420.61     10.59 o
   6   0   6      145.53      149.80      4.54 o
   8   0   6      701.17      736.13     19.55 o
  10   0   6      203.86      247.39     11.55 o
  12   0   6       18.28       19.19      4.21 o
 -14   1   6        1.74        1.57      3.18 o
 -13   1   6        1.12        2.24      4.96 o
 -12   1   6        7.18        9.43      4.10 o
 -11   1   6       61.27       55.47      3.64 o
 -10   1   6       42.71       43.67      4.14 o
  -9   1   6       16.65       16.82      2.47 o
  -8   1   6       39.60       39.26      2.50 o
  -7   1   6      128.70      144.48      5.11 o
  -6   1   6        4.85        2.66      2.39 o
  -5   1   6      973.14     1058.86     11.95 o
  -4   1   6      207.51      226.53      5.23 o
  -3   1   6      395.10      399.23      7.31 o
  -2   1   6      569.08      596.48     12.37 o
  -1   1   6      273.98      282.85      4.56 o
   0   1   6     1245.17     1237.85     16.67 o
   1   1   6        3.50        1.96      1.68 o
   2   1   6     1170.53     1217.60     11.57 o
   3   1   6      110.03      122.31      3.97 o
   4   1   6       10.78       16.48      2.21 o
   5   1   6       89.88       89.54      3.74 o
   6   1   6      110.23      105.25      3.26 o
   7   1   6       17.35       21.10      4.67 o
   8   1   6       22.34       20.04      4.26 o
   9   1   6        1.27       12.01      4.34 o
  10   1   6       22.03       24.16      4.44 o
  11   1   6        5.65        7.47      2.86 o
  12   1   6        0.56        0.51      2.87 o
 -13   2   6        5.35        7.96      3.09 o
 -12   2   6        1.79       -0.47      3.69 o
 -11   2   6       10.79        8.95      3.09 o
 -10   2   6       25.91       28.82      3.63 o
  -9   2   6      557.62      573.46     14.84 o
  -8   2   6       49.40       45.53      5.49 o
  -7   2   6      102.37       98.52      9.45 o
  -6   2   6      491.67      482.01     13.07 o
  -5   2   6      136.63      137.81      6.94 o
  -4   2   6        0.52        3.52      3.45 o
  -3   2   6        0.99       -0.60      2.21 o
  -2   2   6     2384.34     2464.25     29.32 o
  -1   2   6       21.06       20.63      5.73 o
   0   2   6      577.72      576.69      7.40 o
   1   2   6      429.47      454.34     10.27 o
   2   2   6      100.91      103.83      5.17 o
   3   2   6        4.42        3.57      3.65 o
   4   2   6        0.03       -1.58      4.37 o
   5   2   6       72.32       66.36      4.22 o
   6   2   6      238.76      239.26      7.28 o
   7   2   6       50.84       42.93      6.22 o
   8   2   6       14.80       17.59      5.88 o
   9   2   6        7.96        0.79      6.22 o
  10   2   6        0.07       -1.23      5.16 o
  11   2   6       13.89       15.22      9.63 o
 -13   3   6        0.74       -1.86      3.67 o
 -12   3   6        0.70       -2.40      4.25 o
 -11   3   6       17.46       20.78      5.12 o
 -10   3   6      187.89      187.29     10.33 o
  -9   3   6       28.55       34.91      5.64 o
  -8   3   6      440.04      448.41     14.56 o
  -7   3   6        0.90        6.56      4.80 o
  -6   3   6       54.11       56.10      3.12 o
  -5   3   6        0.30       -2.52      2.52 o
  -4   3   6      100.51       88.91      4.40 o
  -3   3   6      298.27      308.21      7.27 o
  -2   3   6        2.10        2.36      2.91 o
  -1   3   6       26.09       24.89      2.86 o
   0   3   6       42.16       37.13      3.73 o
   1   3   6       96.50       99.12      4.81 o
   2   3   6      237.38      215.11     13.91 o
   3   3   6      138.97      131.68      6.66 o
   4   3   6       41.69       42.82      6.07 o
   5   3   6       82.39       90.74      8.88 o
   6   3   6       68.07       69.84      5.99 o
   7   3   6       28.57       25.01      4.57 o
   8   3   6        2.20       -3.68      3.90 o
   9   3   6       35.95       29.94      4.51 o
  10   3   6        3.31        1.63      4.12 o
 -11   4   6        1.00       -0.84      4.21 o
 -10   4   6       18.49       14.94      5.00 o
  -9   4   6        7.44        7.93      5.58 o
  -8   4   6       11.96       15.28      3.63 o
  -7   4   6       90.35       90.53     11.75 o
  -6   4   6       79.60       65.96      4.92 o
  -5   4   6       24.76       27.56      3.39 o
  -4   4   6        5.88        3.34      3.71 o
  -3   4   6       49.57       44.68      3.88 o
  -2   4   6        8.60       13.52      3.38 o
  -1   4   6       70.73       65.30      3.62 o
   0   4   6       81.71       76.64      3.82 o
   1   4   6      291.72      289.01      8.01 o
   2   4   6        0.27        1.08      3.13 o
   3   4   6       59.55       54.94      4.29 o
   4   4   6       34.22       31.35      6.21 o
   5   4   6       14.84       11.75      6.34 o
   6   4   6       11.04        6.11      5.67 o
   7   4   6       14.22        9.49      5.04 o
   8   4   6       52.58       59.28      4.34 o
   9   4   6       11.86        6.19      2.83 o
  -9   5   6        0.91        2.29      4.05 o
  -8   5   6        0.00       -2.71      2.71 o
  -7   5   6        4.51        5.44      3.00 o
  -6   5   6       19.09       26.12      3.17 o
  -5   5   6        4.86        6.85      3.42 o
  -4   5   6        0.54       -2.40      3.72 o
  -3   5   6        2.09        2.52      3.81 o
  -2   5   6        2.35        2.28      3.89 o
  -1   5   6        3.05        4.19      3.82 o
   0   5   6        0.15        0.74      3.12 o
   1   5   6        0.82        1.87      2.93 o
   2   5   6       48.04       41.83      4.72 o
   3   5   6        0.00       -0.40      4.50 o
   4   5   6        2.39        6.35      5.34 o
   5   5   6       10.89        5.17      4.92 o
   6   5   6        0.03       -4.12      4.12 o
   7   5   6       10.79        9.09      3.42 o
  -5   6   6        0.14        0.92      2.18 o
  -4   6   6        0.04       -0.40      2.44 o
  -3   6   6        3.54        5.25      3.09 o
  -2   6   6        1.56        3.75      2.61 o
  -1   6   6        0.83        0.40      2.63 o
   0   6   6        0.94        5.29      3.69 o
   1   6   6        2.78        5.43      2.71 o
   2   6   6        9.36        6.47      2.58 o
   3   6   6       14.95       17.77      3.86 o
 -13   0   7        1.46        4.71      5.72 o
 -11   0   7       22.62       35.89      7.10 o
  -9   0   7        5.97        7.01      5.82 o
  -7   0   7        8.63       20.83      4.36 o
  -5   0   7       92.87       89.37      5.28 o
  -3   0   7       92.29       96.77      5.40 o
  -1   0   7       20.47       29.11      3.41 o
   1   0   7     2092.67     2219.65     23.09 o
   3   0   7     1082.53     1174.98     18.12 o
   5   0   7      130.89      138.84      7.06 o
   7   0   7        5.33        1.26      4.63 o
   9   0   7      263.00      279.10     12.39 o
  11   0   7       13.27       12.65      4.94 o
 -14   1   7       10.29        5.26      3.03 o
 -13   1   7        1.44        3.61      3.87 o
 -12   1   7        0.13        0.89      3.51 o
 -11   1   7       54.70       54.91      3.77 o
 -10   1   7       26.06       20.87      3.60 o
  -9   1   7       11.73       10.21      2.97 o
  -8   1   7        1.51        1.65      2.60 o
  -7   1   7        5.84        3.45      2.97 o
  -6   1   7       19.54       17.04      2.69 o
  -5   1   7      234.84      250.64      6.20 o
  -4   1   7       17.53       20.35      2.19 o
  -3   1   7      113.04      115.52      3.10 o
  -2   1   7        2.98        6.95      2.52 o
  -1   1   7      408.71      418.54      4.93 o
   0   1   7       80.51       76.19      8.91 o
   1   1   7      415.63      446.10      7.35 o
   2   1   7       25.09       28.52      2.32 o
   3   1   7       19.89       19.84      2.21 o
   4   1   7        0.15       -1.64      2.77 o
   5   1   7        0.61       -0.12      3.00 o
   6   1   7       11.21        7.96      3.68 o
   7   1   7       29.56       34.97      4.81 o
   8   1   7        6.38       -1.17      4.54 o
   9   1   7        7.13       15.12      4.35 o
  10   1   7       41.52       38.36      5.60 o
  11   1   7        0.64        6.39      3.24 o
 -13   2   7        1.75        4.79      5.98 o
 -12   2   7        0.09        2.94      3.08 o
 -11   2   7       39.17       34.23      3.61 o
 -10   2   7      125.07      123.59      5.23 o
  -9   2   7      892.18      904.58     10.34 o
  -8   2   7      287.91      281.03      6.14 o
  -7   2   7      139.87      133.40      3.35 o
  -6   2   7       14.11       13.04      3.37 o
  -5   2   7       13.72       13.63      4.09 o
  -4   2   7       12.04       13.88      3.95 o
  -3   2   7      308.31      335.41      7.25 o
  -2   2   7       67.83       61.02      3.12 o
  -1   2   7      471.95      449.83     14.12 o
   0   2   7      140.34      127.74      9.52 o
   1   2   7      221.90      225.39      7.86 o
   2   2   7      196.13      172.74      4.92 o
   3   2   7        4.43        3.49      3.66 o
   4   2   7       28.79       33.95      4.00 o
   5   2   7      169.85      153.08      6.19 o
   6   2   7      352.38      348.86      9.35 o
   7   2   7       87.48       88.28      7.23 o
   8   2   7       97.43       98.45      7.75 o
   9   2   7        1.17       -1.24      5.66 o
  10   2   7        3.43        0.81      3.21 o
  11   2   7        1.28       -0.98      2.65 o
 -12   3   7       22.42       18.75      4.07 o
 -11   3   7        1.41       -4.23      5.05 o
 -10   3   7        4.14        7.56      5.91 o
  -9   3   7       19.27       20.29      5.98 o
  -8   3   7       23.68       24.89      5.95 o
  -7   3   7      146.38      146.32      8.82 o
  -6   3   7       97.91       93.01      3.72 o
  -5   3   7       81.53       73.53      2.97 o
  -4   3   7       18.22       13.37      2.87 o
  -3   3   7        9.82        7.79      2.49 o
  -2   3   7       21.28       14.34      2.93 o
  -1   3   7      122.33      113.12      3.62 o
   0   3   7       54.72       58.50      4.82 o
   1   3   7       16.55       17.46      3.13 o
   2   3   7       28.90       27.13      4.71 o
   3   3   7        3.11        2.40      5.05 o
   4   3   7       57.59       58.54     10.27 o
   5   3   7        0.01        2.65      6.07 o
   6   3   7       82.87       74.82      6.32 o
   7   3   7        7.86        3.28      4.19 o
   8   3   7        1.58       -0.64      3.83 o
   9   3   7        2.94        1.72      4.93 o
  10   3   7        0.33       -3.64      3.64 o
 -11   4   7       18.02       17.72      3.81 o
 -10   4   7        4.61        3.62      4.81 o
  -9   4   7        1.20        0.10      5.20 o
  -8   4   7        0.08        4.75      5.71 o
  -7   4   7      109.63      103.93      4.69 o
  -6   4   7       57.78       61.38      3.26 o
  -5   4   7      220.38      206.37      5.62 o
  -4   4   7       34.74       34.10      5.67 o
  -3   4   7       11.76        5.41      3.69 o
  -2   4   7        5.00        6.57      3.12 o
  -1   4   7       16.45       11.01      2.79 o
   0   4   7       15.26       12.93      3.05 o
   1   4   7      156.88      143.08      6.19 o
   2   4   7       37.52       40.10      4.59 o
   3   4   7       99.24       92.38     10.72 o
   4   4   7        1.36        4.72      6.21 o
   5   4   7        0.07       -5.99      6.06 o
   6   4   7        6.97        8.97      5.41 o
   7   4   7        1.39       -2.32      4.68 o
   8   4   7        0.93       -0.99      3.05 o
  -9   5   7        0.23        1.35      3.79 o
  -8   5   7        7.85        4.04      2.74 o
  -7   5   7        6.96       12.87      2.83 o
  -6   5   7        3.66        4.08      3.06 o
  -5   5   7        1.68       -0.27      4.54 o
  -4   5   7       66.10       52.16      4.05 o
  -3   5   7       12.05       12.86      3.74 o
  -2   5   7        0.93        5.11      7.87 o
  -1   5   7       25.90       16.25      5.17 o
   0   5   7        0.49        1.55      3.02 o
   1   5   7        8.02        2.39      4.03 o
   2   5   7        4.30        8.76      3.64 o
   3   5   7       31.57       28.96      3.62 o
   4   5   7       13.54       17.86      5.04 o
   5   5   7        5.89        8.58      4.73 o
   6   5   7        0.41        1.62      3.44 o
  -3   6   7        7.28       11.84      2.38 o
  -2   6   7        2.48        0.64      3.99 o
  -1   6   7        0.15        6.81      3.54 o
   0   6   7        1.73        2.62      3.55 o
   1   6   7        1.66        0.50      5.91 o
   2   6   7        0.23        0.41      2.39 o
 -14   0   8        3.37       -4.06      4.64 o
 -12   0   8      244.91      264.08     12.21 o
 -10   0   8        0.19        3.02      6.16 o
  -8   0   8      143.00      139.03      4.37 o
  -6   0   8        4.14        2.06      4.20 o
  -4   0   8      176.87      176.37      7.57 o
  -2   0   8      273.89      263.70      8.50 o
   0   0   8        6.07        6.02      3.11 o
   2   0   8       40.74       45.55      4.25 o
   4   0   8        0.49       -0.79      4.33 o
   6   0   8        7.07       -0.74      3.62 o
   8   0   8      302.75      308.33     13.02 o
  10   0   8       21.63       26.95      5.25 o
 -14   1   8        9.03        9.61      7.51 o
 -13   1   8        6.90        9.13      3.62 o
 -12   1   8        9.13        6.88      3.28 o
 -11   1   8       25.88       26.48      3.75 o
 -10   1   8       64.86       74.79      4.08 o
  -9   1   8       53.41       56.96      2.98 o
  -8   1   8       13.93       18.71      3.00 o
  -7   1   8      193.91      195.35      4.01 o
  -6   1   8       30.89       27.12      2.83 o
  -5   1   8      167.60      190.22      5.66 o
  -4   1   8      547.19      593.54      9.43 o
  -3   1   8       73.92       76.75      2.79 o
  -2   1   8       77.79       87.99      3.45 o
  -1   1   8      113.83      123.28      4.34 o
   0   1   8      301.20      316.74      7.21 o
   1   1   8      532.64      582.55      9.09 o
   2   1   8       17.32       14.00      2.46 o
   3   1   8        3.52        4.87      2.51 o
   4   1   8       47.52       56.47      2.83 o
   5   1   8       19.28       20.15      2.54 o
   6   1   8       72.19       73.05      5.10 o
   7   1   8       77.76       84.33      8.43 o
   8   1   8        6.49        1.54      4.69 o
   9   1   8       21.03       24.50      4.23 o
  10   1   8        3.50        2.80      2.83 o
  11   1   8       20.83       24.87      5.27 o
 -12   2   8        0.67        0.12      3.02 o
 -11   2   8        4.30        1.73      3.50 o
 -10   2   8       26.93       20.43      3.64 o
  -9   2   8       76.45       72.24      3.85 o
  -8   2   8       14.14        7.60      3.21 o
  -7   2   8        0.42       -2.75      3.26 o
  -6   2   8        1.54        1.89      3.61 o
  -5   2   8      129.95      126.80      7.95 o
  -4   2   8       25.09       22.20      2.92 o
  -3   2   8      337.18      336.07      7.38 o
  -2   2   8      280.80      264.58      5.66 o
  -1   2   8       52.05       42.46      3.96 o
   0   2   8       61.85       54.06      4.54 o
   1   2   8      179.27      162.75      7.13 o
   2   2   8        1.12       -1.83      3.10 o
   3   2   8       64.30       60.13      5.93 o
   4   2   8       17.52       16.70      4.30 o
   5   2   8        0.02        5.02      5.38 o
   6   2   8       48.82       52.53      4.53 o
   7   2   8       10.74       16.93      6.51 o
   8   2   8        0.18        0.15      5.94 o
   9   2   8        0.21        4.65      3.49 o
  10   2   8        0.68        4.30      2.92 o
 -12   3   8       32.96       36.10      4.00 o
 -11   3   8      106.64      104.39      6.72 o
 -10   3   8        2.16       -0.96      5.71 o
  -9   3   8      185.34      195.02     10.47 o
  -8   3   8       28.04       29.91      5.82 o
  -7   3   8       91.67       95.00      7.27 o
  -6   3   8       11.58        9.74      3.58 o
  -5   3   8       12.27        7.07      3.08 o
  -3   3   8       59.20       60.98      3.22 o
  -2   3   8        0.02        1.02      4.19 o
  -1   3   8      172.75      169.35      4.53 o
   0   3   8        1.81        2.79      3.10 o
   1   3   8       11.57        3.59      5.11 o
   2   3   8        0.89       -2.73      6.53 o
   3   3   8        0.01       -5.18      5.18 o
   4   3   8      163.91      183.37      9.26 o
   5   3   8      187.40      196.62      9.41 o
   6   3   8      118.77      109.56      7.21 o
   7   3   8        7.49        2.70      4.70 o
   8   3   8       54.38       54.55      3.47 o
   9   3   8        7.22        3.70      3.02 o
 -11   4   8       21.63       24.48      3.87 o
 -10   4   8        7.07        1.98      4.40 o
  -9   4   8       18.94       19.31      5.10 o
  -8   4   8        5.04        6.03      5.58 o
  -7   4   8        0.72        5.61      3.60 o
  -6   4   8        0.12       -0.82      3.00 o
  -5   4   8       88.55       79.30      3.75 o
  -4   4   8       26.28       32.36      4.91 o
  -3   4   8        2.00        3.46      3.94 o
  -2   4   8        0.18        4.61      3.03 o
  -1   4   8        1.85        1.05      3.15 o
   0   4   8       98.04       92.36      4.20 o
   1   4   8      357.66      313.95      9.00 o
   2   4   8       27.64       28.63      4.30 o
   3   4   8       34.01       26.06      4.04 o
   4   4   8        7.51        8.79      5.99 o
   5   4   8        1.68        7.42      5.77 o
   6   4   8        1.48       -4.24      5.11 o
   7   4   8        0.56       -4.13      4.13 o
   8   4   8        7.29        5.38      2.66 o
  -8   5   8        0.71       -0.19      4.38 o
  -7   5   8        5.39        1.26      3.50 o
  -6   5   8        0.38        1.83      2.32 o
  -5   5   8        2.03        2.15      2.51 o
  -4   5   8        9.36        9.13      3.36 o
  -3   5   8        0.00       -1.25      2.90 o
  -2   5   8        3.10        0.89      3.70 o
  -1   5   8        7.01        6.73      3.67 o
   0   5   8        8.35        5.60      3.83 o
   1   5   8       27.88       34.61      6.79 o
   2   5   8       20.88       18.57      4.19 o
   3   5   8        7.84        1.49      4.44 o
   4   5   8       11.67       14.50      4.42 o
   5   5   8        2.58       -3.83      3.83 o
  -4   6   8        1.89        7.76      3.18 o
  -3   6   8        0.59       -1.98      3.53 o
  -2   6   8        0.02       -0.94      3.35 o
  -1   6   8        0.10       -3.02      3.25 o
   0   6   8        0.05       -2.25      3.02 o
   1   6   8        1.13        2.82      3.13 o
 -13   0   9        0.32        3.78      5.20 o
 -11   0   9       90.51       87.31      7.99 o
  -9   0   9        0.52        6.41      4.86 o
  -7   0   9       42.01       43.98      3.61 o
  -5   0   9      488.84      490.89     13.50 o
  -3   0   9       38.71       36.90      4.29 o
  -1   0   9       24.25       24.75      3.41 o
   1   0   9       87.72      106.45      6.36 o
   3   0   9        0.20        0.86      3.91 o
   5   0   9       16.88       17.93      4.40 o
   7   0   9       14.21       13.35      6.06 o
   9   0   9       70.39       73.07      6.80 o
 -14   1   9        4.19        1.12      4.34 o
 -13   1   9        8.61       11.11      3.56 o
 -12   1   9       27.41       29.23      3.53 o
 -11   1   9       66.59       68.13      4.38 o
 -10   1   9       84.60       85.64      4.24 o
  -9   1   9       38.23       38.83      3.51 o
  -8   1   9       49.34       47.56      3.13 o
  -7   1   9      101.24      104.19      4.47 o
  -6   1   9        0.94        0.38      2.81 o
  -5   1   9      113.35      118.82     10.93 o
  -4   1   9       22.72       28.44      5.26 o
  -3   1   9      190.27      193.08      7.58 o
  -2   1   9       41.73       32.62      3.93 o
  -1   1   9      463.97      450.71      8.45 o
   0   1   9       32.29       29.31      2.56 o
   1   1   9        3.97        1.31      2.71 o
   2   1   9        5.90        4.12      2.77 o
   3   1   9        1.38        1.28      2.81 o
   4   1   9      148.72      157.21      3.56 o
   5   1   9       13.73       16.24      3.02 o
   6   1   9       62.83       67.11      3.96 o
   7   1   9       96.81       93.19      4.97 o
   8   1   9       21.05       17.18      4.29 o
   9   1   9       67.45       70.50      3.97 o
  10   1   9        8.30        8.62      4.46 o
 -13   2   9        4.72        2.21      4.69 o
 -12   2   9       52.10       60.61      2.92 o
 -11   2   9       19.16       18.15      3.30 o
 -10   2   9        0.64        1.77      3.47 o
  -9   2   9      139.56      137.40      6.99 o
  -8   2   9      237.45      221.28      6.03 o
  -7   2   9       37.07       34.60      3.63 o
  -6   2   9        2.09       -0.52      3.34 o
  -5   2   9       24.14       25.24      3.90 o
  -4   2   9       73.26       69.53      3.92 o
  -3   2   9        7.28        9.77      4.69 o
  -2   2   9      145.84      131.89      6.31 o
  -1   2   9      651.28      665.79     14.29 o
   0   2   9      155.34      157.50      7.45 o
   1   2   9       46.08       41.99      3.12 o
   2   2   9       51.15       49.40      6.46 o
   3   2   9       29.15       29.73      5.88 o
   4   2   9       93.42       84.41      4.76 o
   5   2   9      223.60      211.10     11.04 o
   6   2   9       59.05       60.25      6.15 o
   7   2   9       11.09       23.03      6.33 o
   8   2   9        0.07        4.25      5.45 o
   9   2   9        9.03        9.96      3.31 o
  10   2   9        0.06       -1.20      2.57 o
 -12   3   9        0.04        7.43      3.73 o
 -11   3   9       25.05       21.80      4.55 o
 -10   3   9      101.98      107.18      6.99 o
  -9   3   9        1.57       -5.50      6.11 o
  -8   3   9        3.86       -1.42      6.02 o
  -7   3   9        0.02        1.53      5.84 o
  -6   3   9        3.95        1.84      3.05 o
  -5   3   9       72.68       67.85      4.27 o
  -4   3   9       16.47       19.11      4.27 o
  -3   3   9       23.77       23.60      3.47 o
  -2   3   9       20.00       23.48      6.13 o
  -1   3   9      199.84      197.13      5.24 o
   0   3   9      378.96      392.65     12.22 o
   1   3   9      148.92      159.10      7.42 o
   2   3   9      417.01      431.40     13.38 o
   3   3   9      162.29      152.34      9.04 o
   4   3   9       35.94       42.62      6.61 o
   5   3   9       18.56       14.17      5.77 o
   6   3   9       82.06       90.78      6.04 o
   7   3   9       35.89       37.21      4.70 o
   8   3   9        7.94       13.34      7.51 o
   9   3   9        2.36       -0.07      2.23 o
 -10   4   9        2.02        7.27      4.14 o
  -9   4   9       23.15       17.93      4.77 o
  -8   4   9        0.59       -3.05      5.37 o
  -7   4   9       20.63       18.99      3.37 o
  -6   4   9       78.12       68.66      3.29 o
  -5   4   9       13.26        7.64      2.96 o
  -4   4   9        0.08        3.57      3.02 o
  -3   4   9       12.89        9.33      3.13 o
  -2   4   9       11.38       13.44      4.06 o
  -1   4   9       22.09       22.63      3.18 o
   0   4   9        0.01        2.81      3.26 o
   1   4   9      160.50      161.81      6.56 o
   2   4   9       10.02       11.12      4.17 o
   3   4   9       22.85       19.74      3.97 o
   4   4   9        7.01        7.39      5.81 o
   5   4   9        0.35       -4.88      5.23 o
   6   4   9        2.22        3.80      4.61 o
   7   4   9        8.60        7.65      4.01 o
  -8   5   9        9.60        7.31      3.20 o
  -6   5   9        8.34        3.17      4.16 o
  -5   5   9        0.76        0.91      2.44 o
  -4   5   9       26.25       13.56      5.72 o
  -3   5   9        7.31       -0.65      5.14 o
  -2   5   9       25.27       23.88      5.55 o
  -1   5   9        2.18        4.64      5.34 o
   0   5   9       21.51       10.24      3.74 o
   1   5   9       11.37       13.72      6.47 o
   2   5   9        3.59        2.84      3.11 o
   3   5   9       10.79       21.13      4.61 o
   4   5   9        0.84        6.00      3.97 o
   5   5   9        1.46        2.45      3.70 o
 -14   0  10        0.53       -3.40      3.98 o
 -12   0  10       30.68       40.60      6.24 o
 -10   0  10        3.00        7.22      6.91 o
  -8   0  10       35.40       26.59      3.78 o
  -6   0  10      338.93      354.34      9.27 o
  -4   0  10       19.93       14.77      4.78 o
  -2   0  10        2.87       -2.65      3.85 o
   0   0  10       50.34       40.65      4.27 o
   2   0  10      219.01      229.76      7.94 o
   4   0  10      150.68      153.49     10.90 o
   6   0  10       58.15       50.74      4.44 o
   8   0  10        3.04       -5.69      5.87 o
  10   0  10       69.39       78.11      4.56 o
 -13   1  10       23.38       27.80      6.37 o
 -12   1  10        6.50        6.83      3.12 o
 -11   1  10        3.52        4.41      3.42 o
 -10   1  10      225.05      237.76      9.61 o
  -9   1  10        0.54       -1.42      3.66 o
  -8   1  10      201.89      205.23      5.18 o
  -7   1  10       16.28       11.88      3.14 o
  -6   1  10       35.66       34.09      2.80 o
  -5   1  10        2.65       -0.39      2.76 o
  -4   1  10       31.54       36.23      9.66 o
  -3   1  10      422.74      446.92      7.30 o
  -2   1  10       94.93       96.71      7.30 o
  -1   1  10      215.17      205.38      6.18 o
   0   1  10        8.39        4.28      3.97 o
   1   1  10      145.33      133.65      5.26 o
   2   1  10       54.13       61.81      3.52 o
   3   1  10        0.03       -0.42      3.14 o
   4   1  10      123.18      122.70      3.53 o
   5   1  10       21.52       17.13      3.71 o
   6   1  10       74.05       68.76      3.92 o
   7   1  10       54.11       55.17      4.49 o
   8   1  10        0.00        3.02      4.11 o
   9   1  10       11.93       14.00      3.90 o
  10   1  10       14.69       27.88      4.30 o
 -13   2  10        0.11        1.10      4.17 o
 -12   2  10       25.12       31.00      4.62 o
 -11   2  10       30.76       35.44      3.86 o
 -10   2  10       13.62        7.86      3.43 o
  -9   2  10        7.20        7.74      3.67 o
  -8   2  10      135.30      131.34      5.31 o
  -7   2  10        0.02       -1.18      3.67 o
  -6   2  10       26.19       21.91      3.37 o
  -5   2  10       48.38       46.54      3.49 o
  -4   2  10        6.02        9.25      4.22 o
  -3   2  10        0.95       -0.12      2.87 o
  -2   2  10      222.49      232.87      5.37 o
  -1   2  10       65.03       56.82      3.03 o
   0   2  10       85.74       86.21      3.96 o
   1   2  10      120.02      127.93      5.83 o
   2   2  10       58.56       60.96      4.51 o
   3   2  10      120.40      119.33      5.42 o
   4   2  10       32.58       29.73      6.60 o
   5   2  10       39.11       36.52      6.35 o
   6   2  10        6.02        2.92      6.31 o
   7   2  10       18.19       18.13      5.41 o
   8   2  10        0.00       -3.13      4.86 o
   9   2  10        1.44        6.14      3.82 o
 -12   3  10        0.01       -2.41      2.55 o
 -11   3  10        0.09        2.81      4.37 o
 -10   3  10        0.62        2.28      5.07 o
  -9   3  10        0.17        0.00      5.92 o
  -8   3  10        1.86       11.17      5.97 o
  -7   3  10       49.63       41.81      5.96 o
  -6   3  10        9.97       13.88      6.53 o
  -5   3  10       61.91       47.71      3.96 o
  -4   3  10       42.61       31.79      3.92 o
  -3   3  10        0.13       14.51      5.45 o
  -2   3  10       49.25       51.85     18.28 o
  -1   3  10        0.02        1.72      7.69 o
   0   3  10      674.58      698.18     11.97 o
   1   3  10       12.21        5.40      7.08 o
   2   3  10      155.86      172.64      8.59 o
   3   3  10        6.09       18.71      7.10 o
   4   3  10       75.17       78.36      6.40 o
   5   3  10       15.69       15.93      5.38 o
   6   3  10       25.87       29.38      5.23 o
   7   3  10        4.66        3.47      3.17 o
   8   3  10        0.58        3.51      2.84 o
 -10   4  10        0.12       -2.37      2.37 o
  -9   4  10       20.48       22.09      4.42 o
  -8   4  10        2.39       -0.81      5.03 o
  -7   4  10       30.65       33.29      5.31 o
  -6   4  10        5.63       10.12      4.04 o
  -5   4  10       79.88       75.99      3.82 o
  -4   4  10       11.64       10.49      2.92 o
  -3   4  10        2.57        0.44      3.88 o
  -2   4  10       10.67        6.30      4.05 o
  -1   4  10        2.97        7.43      3.99 o
   0   4  10        1.59        1.50      3.29 o
   1   4  10       44.34       44.37      7.10 o
   2   4  10       11.52       10.53      3.80 o
   3   4  10       36.03       32.02      3.73 o
   4   4  10        2.11        9.57      5.13 o
   5   4  10        5.47        2.67      4.65 o
   6   4  10       11.95       12.65      3.77 o
  -7   5  10        5.68       -0.86      3.29 o
  -6   5  10       10.33        5.39      8.77 o
  -5   5  10        6.15       -0.22      2.86 o
  -4   5  10        0.02       -0.03      3.07 o
  -3   5  10       13.52       14.81      3.38 o
  -2   5  10        6.63        0.73      4.99 o
  -1   5  10       16.66        6.28      4.68 o
   0   5  10        0.78        1.64      4.33 o
   1   5  10        4.98       -0.06      8.72 o
   2   5  10       13.16       19.29      4.39 o
   3   5  10       11.97       12.85      3.76 o
   4   5  10        0.98       -1.18      3.70 o
 -13   0  11        9.23        1.90      4.59 o
 -11   0  11      153.62      141.35      9.09 o
  -9   0  11       26.71       30.19      6.70 o
  -7   0  11      104.58      101.76      5.54 o
  -5   0  11       32.88       30.95      4.10 o
  -3   0  11      195.50      178.39      8.81 o
  -1   0  11        7.71       12.55      4.15 o
   1   0  11       33.13       39.60      4.39 o
   3   0  11       19.41       19.13      5.55 o
   5   0  11        3.23        2.67      6.18 o
   7   0  11       56.66       56.90      5.64 o
   9   0  11       20.73       24.31      4.33 o
 -13   1  11       65.76       75.24      3.55 o
 -12   1  11       23.25       21.81      3.69 o
 -11   1  11       48.92       57.93      4.19 o
 -10   1  11      145.57      154.57      5.33 o
  -9   1  11        5.30       11.75      3.63 o
  -8   1  11      107.30      117.48      3.86 o
  -7   1  11       58.17       61.55      2.84 o
  -6   1  11        0.22       -2.59      2.59 o
  -5   1  11       15.99       18.95      2.39 o
  -4   1  11        1.52       -1.59      3.11 o
  -3   1  11      125.97      120.60      3.49 o
  -2   1  11       30.51       28.84      2.58 o
  -1   1  11        8.12        1.64      2.64 o
   0   1  11      108.33      110.09      3.58 o
   1   1  11      100.37       98.55      3.54 o
   2   1  11      141.61      142.89      4.11 o
   3   1  11        2.68        8.33      3.41 o
   4   1  11        7.44       11.06      3.75 o
   5   1  11        2.32        1.16      3.20 o
   6   1  11        0.24       -0.91      3.61 o
   7   1  11        5.06        2.14      4.33 o
   8   1  11       23.34       24.63      3.69 o
   9   1  11        0.43        0.08      4.05 o
 -12   2  11        2.05        0.45      3.17 o
 -11   2  11        2.69        1.25      2.43 o
 -10   2  11        3.12        2.03      3.28 o
  -9   2  11       12.96       12.36      3.57 o
  -8   2  11       59.04       54.97      4.94 o
  -7   2  11      106.31      100.19      4.37 o
  -6   2  11        2.61        4.94      4.57 o
  -5   2  11       31.90       31.25      2.83 o
  -4   2  11        0.17        4.86      3.08 o
  -3   2  11       28.84       30.63      4.45 o
  -2   2  11      104.04      100.97      3.91 o
  -1   2  11       60.46       57.61      4.14 o
   0   2  11      407.85      389.69     10.63 o
   1   2  11       42.01       42.89      5.20 o
   2   2  11       99.29       72.81      7.33 o
   3   2  11       46.56       46.85      6.73 o
   4   2  11       43.62       57.10      6.79 o
   5   2  11       89.21       95.42      5.43 o
   6   2  11        1.52        9.18      6.11 o
   7   2  11        0.97        1.33      4.99 o
   8   2  11        0.59        1.68      2.94 o
 -11   3  11        0.21       -0.59      2.46 o
 -10   3  11        0.03        3.44      4.66 o
  -9   3  11        7.83        8.21      5.60 o
  -8   3  11        7.71        5.71      6.00 o
  -7   3  11       35.99       29.36      5.74 o
  -6   3  11       39.36       44.09      5.63 o
  -5   3  11       52.82       47.81      4.08 o
  -4   3  11        0.04       -0.68      5.09 o
  -3   3  11       54.88       59.64      5.98 o
  -2   3  11       63.00       57.09      5.80 o
  -1   3  11       36.82       35.05      4.12 o
   0   3  11       27.37       31.71      4.21 o
   1   3  11        5.69        2.72      6.59 o
   2   3  11        5.35       11.06      6.75 o
   3   3  11       13.41        7.30      6.42 o
   4   3  11       74.35       72.51      6.29 o
   5   3  11        6.72        4.34      5.03 o
   6   3  11        0.38       -0.13      3.36 o
   7   3  11        7.23        5.20      2.82 o
  -9   4  11        0.61        0.00      2.68 o
  -8   4  11        8.14        9.94      3.07 o
  -7   4  11        1.91       -0.31      3.35 o
  -6   4  11       11.55        6.56      3.63 o
  -5   4  11       11.43        1.54      3.71 o
  -4   4  11        5.34       11.86      3.73 o
  -3   4  11       97.78      105.68      5.41 o
  -2   4  11       18.89       19.15      5.92 o
  -1   4  11        4.35        8.98      3.95 o
   0   4  11       43.76       47.28      8.39 o
   1   4  11       41.29       40.77      3.75 o
   2   4  11       39.35       36.90      7.58 o
   3   4  11        1.22        5.46      3.56 o
   4   4  11        0.17       -4.67      4.67 o
   5   4  11        9.94       10.27      3.96 o
  -6   5  11       13.48       11.10      4.54 o
  -5   5  11        3.74       -2.78      2.78 o
  -4   5  11        5.57        8.33      4.80 o
  -3   5  11        4.42        4.70      2.97 o
  -2   5  11        0.00        0.04      4.27 o
  -1   5  11       12.51        9.66      3.97 o
   0   5  11        2.53        0.74      3.67 o
   1   5  11        9.10        4.91      2.74 o
   2   5  11        0.00       -1.92      3.10 o
 -12   0  12       32.33       29.20      5.22 o
 -10   0  12       44.67       41.33      6.86 o
  -8   0  12      414.79      423.71     16.21 o
  -6   0  12      208.15      221.93      7.64 o
  -4   0  12      143.17      133.39      7.15 o
  -2   0  12       93.79       89.03      7.39 o
   0   0  12       99.16      101.01      5.18 o
   2   0  12       50.90       50.44      5.91 o
   4   0  12        2.18        5.41      6.41 o
   6   0  12       15.81        7.10      5.83 o
   8   0  12        0.00        4.24      4.72 o
 -13   1  12        4.83       -0.94      2.89 o
 -12   1  12       12.19       11.44      3.29 o
 -11   1  12        6.16        2.88      4.02 o
 -10   1  12       46.25       54.44      4.33 o
  -9   1  12       65.19       70.21      4.97 o
  -8   1  12        0.07        4.73      3.03 o
  -7   1  12       89.91       80.55      5.36 o
  -6   1  12       10.61       10.61      3.34 o
  -5   1  12        0.25       -0.05      2.84 o
  -4   1  12       14.22        9.23      3.05 o
  -3   1  12      124.70      117.92      3.81 o
  -2   1  12      162.32      159.78      5.42 o
  -1   1  12       24.83       21.67      2.96 o
   0   1  12      168.41      159.47      4.38 o
   1   1  12       20.68       13.23      3.42 o
   2   1  12       15.51        8.22      4.48 o
   3   1  12        2.57       -1.88      4.31 o
   4   1  12       58.79       49.44      8.05 o
   5   1  12       15.02       17.84      4.92 o
   6   1  12       29.85       33.04      6.04 o
   7   1  12       15.00       13.89      5.26 o
   8   1  12       25.01       33.11      4.51 o
 -12   2  12       34.05       27.22      7.84 o
 -11   2  12       11.10       11.87      3.45 o
 -10   2  12       35.06       42.61      3.98 o
  -9   2  12        2.79        2.49      2.82 o
  -8   2  12        8.65        6.60      2.97 o
  -7   2  12       14.53       12.94      3.12 o
  -6   2  12       23.28       21.82      3.40 o
  -5   2  12       83.18       77.17      4.64 o
  -4   2  12       19.23       13.59      4.73 o
  -3   2  12      141.75      135.46     12.84 o
  -2   2  12       46.75       40.18      4.39 o
  -1   2  12        7.62        7.15      4.35 o
   0   2  12        2.99       -3.25      6.23 o
   1   2  12        5.97        4.29      6.23 o
   2   2  12       87.94       99.68      8.13 o
   3   2  12        3.90        8.72      6.32 o
   4   2  12      106.11      110.16      8.18 o
   5   2  12        1.05        0.88      4.21 o
   6   2  12       25.67       33.32      5.22 o
   7   2  12        0.00        1.63      4.37 o
 -11   3  12        1.30        2.17      3.26 o
 -10   3  12        6.51        3.67      3.84 o
  -9   3  12        1.01        1.47      3.28 o
  -8   3  12        4.33        1.83      5.97 o
  -7   3  12       64.26       59.82      4.27 o
  -6   3  12        4.00        6.47      5.50 o
  -5   3  12       20.48       14.79      5.72 o
  -4   3  12        5.44        4.80      5.74 o
  -3   3  12        4.99        5.80      4.30 o
  -2   3  12       49.20       57.06      7.87 o
  -1   3  12        4.38        6.75      4.77 o
   0   3  12      199.56      184.05      9.51 o
   1   3  12       76.73       66.17      6.76 o
   2   3  12       44.57       33.88      6.39 o
   3   3  12       49.21       53.49      6.05 o
   4   3  12       18.32       18.75      5.51 o
   5   3  12       29.49       40.09      4.67 o
   6   3  12        5.04        5.14      2.81 o
  -9   4  12        0.16        2.92      2.89 o
  -8   4  12        3.81        0.46      3.61 o
  -7   4  12        0.41       -1.91      4.34 o
  -6   4  12        2.29        0.33      3.38 o
  -5   4  12       14.58       12.59      3.42 o
  -4   4  12        0.60       -3.50      3.73 o
  -3   4  12        0.01       -3.47      5.33 o
  -2   4  12       53.98       53.01      3.96 o
  -1   4  12        5.20       -0.12      5.57 o
   0   4  12      117.45      120.35      4.81 o
   1   4  12        6.99       10.76      3.37 o
   2   4  12        9.20       13.44      3.27 o
   3   4  12        2.05       -1.02      3.21 o
   4   4  12        0.80        4.01      3.79 o
  -5   5  12        0.48        4.15      2.38 o
  -4   5  12        7.95        9.94      3.64 o
  -3   5  12       18.97       23.04      3.86 o
  -2   5  12        2.41        2.62      3.67 o
  -1   5  12        8.93       14.29      3.56 o
   0   5  12       19.06       16.64      3.47 o
 -11   0  13       72.65       78.67      6.47 o
  -9   0  13       54.26       64.44      7.13 o
  -7   0  13       46.32       59.46      6.20 o
  -5   0  13       47.75       53.77      6.00 o
  -3   0  13      468.36      485.85     26.35 o
  -1   0  13      245.94      242.33     11.03 o
   1   0  13        0.00       -1.86      6.22 o
   3   0  13        4.97        2.19      6.84 o
   5   0  13        0.00       -2.32      4.08 o
   7   0  13        1.98        1.96      4.62 o
 -12   1  13        1.56        1.92      3.10 o
 -11   1  13       13.17        9.81      3.62 o
 -10   1  13        1.15        1.47      4.13 o
  -9   1  13       59.79       67.83     15.21 o
  -8   1  13        5.35        7.24      4.67 o
  -7   1  13       24.66       26.60      3.44 o
  -6   1  13        0.19       -3.36      3.36 o
  -5   1  13        0.01        1.23      3.41 o
  -4   1  13        0.93       -2.39      3.38 o
  -3   1  13        4.55        3.08      5.25 o
  -2   1  13        7.54        1.16      3.33 o
  -1   1  13       21.59       20.44      4.24 o
   0   1  13       12.96       20.25      4.67 o
   1   1  13       45.47       44.45      4.62 o
   2   1  13        7.79        8.69      4.75 o
   3   1  13       10.22        8.15      4.65 o
   4   1  13       17.58       16.04      4.53 o
   5   1  13        0.06        5.40      4.18 o
   6   1  13        0.06       -4.69      5.28 o
   7   1  13        2.16        0.48      4.42 o
 -11   2  13        3.55        3.35      3.32 o
 -10   2  13        2.07        0.24      2.73 o
  -9   2  13        5.82        2.89      3.29 o
  -8   2  13       41.95       36.16      3.83 o
  -7   2  13       14.03       12.46      3.49 o
  -6   2  13       11.19        8.30      4.12 o
  -5   2  13        3.09        1.86      4.13 o
  -4   2  13        0.01       -1.62      4.31 o
  -3   2  13        1.42       -1.83      4.48 o
  -2   2  13        7.11        1.05      4.30 o
  -1   2  13      260.20      244.90     11.77 o
   0   2  13        7.66        3.32      6.06 o
   1   2  13      124.33      134.02      9.12 o
   2   2  13        2.31        4.98      6.25 o
   3   2  13       28.52       25.49      6.04 o
   4   2  13        1.10       -5.71      5.71 o
   5   2  13       26.42       24.31      4.82 o
   6   2  13        0.79        3.18      4.51 o
   7   2  13       19.18       23.53      6.27 o
 -10   3  13        2.18        1.49      3.36 o
  -9   3  13        3.32       -1.83      3.45 o
  -8   3  13        0.93       -2.41      4.12 o
  -7   3  13       50.46       36.11      4.70 o
  -6   3  13        0.37       -4.87      4.87 o
  -5   3  13       44.10       46.89     10.76 o
  -4   3  13        0.93        1.76      4.09 o
  -3   3  13       66.74       56.06      4.25 o
  -2   3  13       27.88       27.10      3.98 o
  -1   3  13        2.25       -4.57      6.16 o
   0   3  13        5.93        5.11      6.41 o
   1   3  13      110.76      120.39      7.18 o
   2   3  13       10.55        6.99      6.15 o
   3   3  13        0.42       -4.77      5.38 o
   4   3  13       14.81       21.56      4.33 o
   5   3  13        0.74        0.82      6.75 o
  -8   4  13        3.20        1.39      3.00 o
  -7   4  13        4.41       -0.93      3.64 o
  -6   4  13        2.71        3.70      2.88 o
  -5   4  13        0.06        1.69      5.73 o
  -4   4  13        1.91        1.79      3.35 o
  -3   4  13        1.85       -1.56      3.29 o
  -2   4  13        0.07        1.05      5.04 o
  -1   4  13        8.24        4.56      4.81 o
   0   4  13       11.81        8.70      4.37 o
   1   4  13        0.20       -1.93      3.06 o
   2   4  13       52.58       45.68      2.50 o
   3   4  13        9.68        5.11      3.89 o
 -12   0  14       50.36       59.56      4.32 o
 -10   0  14       39.72       48.28      5.38 o
  -8   0  14        6.77       10.36      6.62 o
  -6   0  14       54.00       62.88      7.28 o
  -4   0  14      277.72      290.13     13.00 o
  -2   0  14      503.02      488.28     16.89 o
   0   0  14       66.01       54.19      6.41 o
   2   0  14       14.89       10.89      6.70 o
   4   0  14       23.86       26.31      4.05 o
   6   0  14        2.66       14.94      4.69 o
 -11   1  14       18.15       24.74      3.29 o
 -10   1  14        4.98        0.26      3.69 o
  -9   1  14       78.02       78.35      6.44 o
  -8   1  14       86.50       82.02      4.93 o
  -7   1  14       57.49       61.60      7.88 o
  -6   1  14        5.35        3.22      3.47 o
  -5   1  14        8.28       10.88      4.80 o
  -4   1  14        5.18        9.24      3.58 o
  -3   1  14        0.35        4.83      5.24 o
  -2   1  14       39.35       43.12      4.70 o
  -1   1  14       26.02       33.76      7.73 o
   0   1  14       11.91       13.58      4.69 o
   1   1  14       12.25        4.08      4.80 o
   2   1  14       23.32       26.26      4.67 o
   3   1  14       72.51       70.59      4.49 o
   4   1  14        0.28        1.46      3.35 o
   5   1  14        0.88        2.36      3.73 o
   6   1  14        0.30       -0.12      4.36 o
 -11   2  14        2.50        5.68      4.29 o
 -10   2  14        0.15       -3.80      4.98 o
  -9   2  14       13.18        4.98      4.59 o
  -8   2  14        8.56        4.27      3.99 o
  -7   2  14        0.17        4.64      4.11 o
  -6   2  14       13.33       15.37      5.45 o
  -5   2  14        9.15        7.71      3.94 o
  -4   2  14       10.87        3.23      4.04 o
  -3   2  14       16.47       13.36      4.15 o
  -2   2  14       24.53       24.15      6.81 o
  -1   2  14       77.76       78.31      7.20 o
   0   2  14        5.11        7.02      6.28 o
   1   2  14      122.79      135.45      8.79 o
   2   2  14        1.12       -1.03      5.91 o
   3   2  14        0.68        0.17      6.15 o
   4   2  14        1.39        0.43      3.66 o
   5   2  14       11.16       10.94      4.22 o
   6   2  14       31.36       28.10      3.70 o
  -9   3  14        3.22       12.57      3.21 o
  -8   3  14        0.00       -1.23      3.76 o
  -7   3  14        0.90       -0.48      4.24 o
  -6   3  14       20.54       20.64      3.99 o
  -5   3  14       47.03       47.24      3.70 o
  -4   3  14       13.03        7.47      5.29 o
  -3   3  14       10.27       16.10      3.98 o
  -2   3  14        1.56        7.98      5.85 o
  -1   3  14       38.04       35.27      5.80 o
   0   3  14        0.90       -0.27      5.63 o
   1   3  14        2.26        0.36      5.42 o
   2   3  14        4.09       10.48      5.22 o
   3   3  14        0.15        2.82      4.38 o
   4   3  14        3.31        6.01      2.69 o
  -7   4  14        2.85        0.64      3.13 o
  -6   4  14        1.91        1.30      2.50 o
  -5   4  14        0.19        0.63      2.61 o
  -4   4  14       15.66        7.61      4.18 o
  -3   4  14       19.34       22.64      4.46 o
  -2   4  14        0.16        0.17      4.19 o
  -1   4  14       10.17        9.52      3.86 o
   0   4  14        3.81        5.05      3.93 o
   1   4  14        0.22        1.96      2.32 o
 -11   0  15        8.42       11.86      4.11 o
  -9   0  15       18.80       23.00      5.65 o
  -7   0  15       22.81       29.88      6.40 o
  -5   0  15        0.54       -1.60      6.26 o
  -3   0  15      111.11      111.64      8.06 o
  -1   0  15        6.99        5.45      6.14 o
   1   0  15       21.40       14.44      6.02 o
   3   0  15        0.47        1.42      3.85 o
   5   0  15        0.24        9.45      4.61 o
 -11   1  15        1.30        0.28      3.01 o
 -10   1  15        0.01        4.30      5.13 o
  -9   1  15        1.79        1.05      3.67 o
  -8   1  15       36.08       35.12      3.92 o
  -7   1  15        8.87        8.70      4.16 o
  -6   1  15       32.95       35.08      4.33 o
  -5   1  15       73.07       74.39      4.94 o
  -4   1  15       30.34       32.08      8.76 o
  -3   1  15      291.84      302.15      9.08 o
  -2   1  15       37.08       35.50      4.62 o
  -1   1  15       66.04       62.25      5.00 o
   0   1  15       75.86       76.87      5.02 o
   1   1  15       62.72       65.63      8.42 o
   2   1  15        4.55       -0.19      5.05 o
   3   1  15       36.54       30.62      4.68 o
   4   1  15       17.94       24.26      3.49 o
   5   1  15        7.29       12.05      4.40 o
 -10   2  15        1.06        1.73      4.19 o
  -9   2  15        0.26        0.30      3.04 o
  -8   2  15        5.84        6.88      3.08 o
  -7   2  15        1.55        3.59      3.24 o
  -6   2  15        0.12        1.56      3.68 o
  -5   2  15        0.05       -2.09      3.62 o
  -4   2  15       17.48       13.30      3.89 o
  -3   2  15        0.56       -0.71      6.31 o
  -2   2  15       16.71       11.09      5.85 o
  -1   2  15       38.95       41.19      5.94 o
   0   2  15       11.20        9.98      6.28 o
   1   2  15        3.11        4.12      5.74 o
   2   2  15        3.61        2.47      5.66 o
   3   2  15        2.09        1.97      3.68 o
   4   2  15        0.17       -2.73      4.21 o
  -8   3  15       11.76        7.09      3.28 o
  -7   3  15        0.14       -1.91      3.50 o
  -6   3  15        0.01        3.43      2.88 o
  -5   3  15        0.03       -0.32      3.29 o
  -4   3  15        3.04       -2.85      5.67 o
  -3   3  15        0.71        1.71      5.51 o
  -2   3  15        0.51        0.40      5.68 o
  -1   3  15        0.03       10.04      5.53 o
   0   3  15        3.71        8.65      9.15 o
   1   3  15        8.41        3.05      5.04 o
   2   3  15       14.05       14.59      4.00 o
   3   3  15        0.24        1.57      2.74 o
  -4   4  15        1.36        2.98      3.74 o
  -3   4  15        1.83        0.08      3.84 o
  -2   4  15        0.02        1.53      3.33 o
  -1   4  15        3.53        9.94      3.46 o
  -8   0  16      187.59      224.22     10.10 o
  -6   0  16      190.43      212.56     10.39 o
  -4   0  16      297.85      302.70     12.32 o
  -2   0  16        3.31       -0.79      6.40 o
   0   0  16        0.33        0.27      5.72 o
   2   0  16       32.71       30.65      7.44 o
   4   0  16        5.11        5.90      4.77 o
 -10   1  16        4.37        4.53      2.81 o
  -9   1  16        2.83        2.21      3.31 o
  -8   1  16        4.94        1.70      4.29 o
  -7   1  16       40.72       44.10      3.82 o
  -6   1  16       13.94       19.27      4.09 o
  -5   1  16        0.15        5.96      4.17 o
  -4   1  16       46.31       53.71      9.35 o
  -3   1  16        0.32       -1.70      4.41 o
  -2   1  16        0.66       -2.42      4.91 o
  -1   1  16        2.19       -2.25      4.24 o
   0   1  16        8.56       10.30      3.94 o
   1   1  16        1.58        3.02      3.86 o
   2   1  16        4.00        6.26      4.29 o
   3   1  16        0.60        3.22      3.34 o
   4   1  16        0.78        0.19      4.09 o
  -9   2  16        0.25       -2.48      4.30 o
  -8   2  16        8.55        3.28      4.52 o
  -7   2  16       26.83       27.00      4.83 o
  -6   2  16       23.37       22.42      5.08 o
  -5   2  16       13.56       14.34      5.28 o
  -4   2  16       12.46       15.33      5.65 o
  -3   2  16        8.34        7.18      5.74 o
  -2   2  16        7.81        5.38      5.66 o
  -1   2  16       10.85       14.42      5.57 o
   0   2  16       26.63       30.38      5.58 o
   1   2  16       10.43       14.10      5.09 o
   2   2  16       22.46       20.06      4.70 o
   3   2  16        0.12       -1.02      2.90 o
  -6   3  16        0.07       -4.05      4.05 o
  -5   3  16        1.89        2.50      3.98 o
  -4   3  16        3.82        5.76      4.92 o
  -3   3  16        1.48       -2.86      4.78 o
  -2   3  16        3.91       11.05      4.71 o
  -1   3  16       27.73       22.42      4.60 o
   0   3  16        0.09        3.19      4.46 o
   1   3  16        1.84        0.79      2.33 o
  -9   0  17       45.63       43.22      4.18 o
  -7   0  17        4.79        6.29      4.87 o
  -5   0  17      141.94      168.84      8.63 o
  -3   0  17        0.05       -1.97      5.18 o
  -1   0  17        0.08       -0.36      4.91 o
   1   0  17       28.45       32.13      3.40 o
  -9   1  17       22.09       24.53      4.73 o
  -8   1  17       48.65       51.98      4.56 o
  -7   1  17       12.75       20.61      3.52 o
  -6   1  17        7.24        8.05      3.44 o
  -5   1  17       56.52       53.30      3.64 o
  -4   1  17       35.56       42.47      4.13 o
  -3   1  17       27.83       24.50      3.71 o
  -2   1  17        2.25        1.05      3.78 o
  -1   1  17        1.02        1.21      3.68 o
   0   1  17        8.15       10.63      3.59 o
   1   1  17        0.02       -2.49      4.78 o
   2   1  17       13.05       16.21      3.16 o
  -7   2  17        1.54        0.33      4.08 o
  -6   2  17        0.43        0.74      4.72 o
  -5   2  17        0.81       -4.66      4.66 o
  -4   2  17        2.10        2.42      4.59 o
  -3   2  17        0.00       -4.61      4.61 o
  -2   2  17       12.81       14.45      4.93 o
  -1   2  17        2.08        3.35      4.80 o
   0   2  17       23.67       27.73      4.31 o
   1   2  17       23.33       22.28      4.21 o
  -6   0  18        5.46        0.51      3.88 o
  -4   0  18        2.59        0.47      4.45 o
  -2   0  18        6.19        8.23      4.37 o
   0   0  18        9.70        7.90      4.31 o
  -7   1  18        0.63        4.36      2.81 o
  -6   1  18       75.83       79.54      3.46 o
  -5   1  18        3.63        0.72      3.18 o
  -4   1  18        0.06       -3.06      3.06 o
  -3   1  18        9.57       10.97      4.08 o
  -2   1  18       27.46       25.59      3.22 o
  -1   1  18       18.07       18.13      4.00 o
   0   1  18        0.00        5.24      4.18 o
  -4   2  18        0.32        4.51      3.98 o
  -3   2  18        0.24       -3.82      4.07 o
 
